# Supplementary material for: TRABID overexpression enables synthetic lethality to PARP inhibitor via prolonging 53BP1 retention at double-strand breaks
Source: Nat Commun. 2023 Mar 31;14:1810. doi: 10.1038/s41467-023-37499-5 (PMC10066190; doi:10.1038/s41467-023-37499-5)
Supplement: Supplementary file 4 — Source Data [file 41467_2023_37499_MOESM4_ESM.xlsx]

## Sheet: Figure 1
	Figure 1b 53BP1 foci number per U2OS cell									Figure 1c 53BP1 foci density per U2OS cell
		shControl	shUSP16	shUSP19	shUSP32	shZRANB1					shControl	shUSP16	shUSP19	shUSP32	shZRANB1
		59	51	38	28	17	BC	0.882028			1392.92	3370.07	3124.78	3115.84	3435.11	JK	0.065994
		52	29	41	18	37	BD	0.865528			6521.93	2597.75	2562	1970.84	1667.87	JL	0.953729
		28	45	41	44	0	BE	0.582997			6214.45	5727.85	3825.2	2124.17	2488.32	JM	0.203192
		25	51	52	16	28	BF	1.05894e-63			3216.08	3572.76	3374.34	3508.82	1204.02	JN	5.64665e-47
		28	67	45	38	19					4866.55	5709.78	3332.2	45.03	1702.26
		30	28	72	50	1					4678.36	5071.75	4214.74	4367.64	2087.67
		47	21	34	42	24					6254.76	6780.32	1651.28	4863.42	1261.05
		45	63	43	42	11					6081.6	6682.18	1782.17	3779.74	2616.7
		45	52	52	33	3					1739.03	3709.5	5403.99	4278.63	3254.58
		38	36	50	57	31					4887.36	4682.02	2749.71	3593.43	1352.19
		56	32	53	7	25					5891.08	4208.03	4791.34	7847.07	2031.17
		36	22	26	2	27					3841.64	2828.51	4905.14	2251.26	2832.76
		20	42	32	25	25					5462.27	3103.36	4060.37	3765.96	3380.72
		36	51	52	63	23					3112.18	5214.95	3581.85	7085.88	3281.12
		28	56	29	23	21					4077.99	4754.49	3206.06	2696.08	1802.46
		53	50	49	54	16					2633.19	4353.63	4482.92	2282.74	1047.53
		49	49	70	56	17					359.25	3469.69	2140.77	970.81	2494.94
		18	37	28	48	24					3083.97	5180.07	1815.7	3205.51	2063.69
		40	59	43	32	23					4881.24	5686.38	4781.24	2705.39	2248.64
		35	55	36	37	37					4157.08	4129.05	4025.36	5054.74	699.16
		17	29	27	67	22					4120.58	5153.3	2030.89	2557.96	3105.27
		19	44	39	38	15					2632.3	2792.82	4827.58	3791.39	3633.02
		31	46	33	24	31					7212.36	977.46	1630.56	3711.68	2400.68
		30	30	28	23	16					3742.69	515.24	3660.77	4711.25	3450.15
		25	29	42	74	23					4398.4	3588.24	5420.61	2389.08	820.86
		36	45	24	38	25					1484.38	6401.02	2645.79	8765.6	701.86
		34	51	73	59	42					1121.49	5416.44	1072.23	373.34	2548.85
		34	46	36	51	30					2787.93	3163.72	776.75	4878.27	2817.12
		36	60	38	39	9					5857.9	6248.81	6058.71	4923.84	2820.68
		37	35	15	29	11					1792.16	6736.22	2608.2	4334.37	2221.07
		76	20	55	56	4					5925.58	4563.78	6077.97	5675.83	1660.36
		41	24	9	25	28					3790.82	2918.06	4958.57	4470.56	1491.48
		73	46	76	90	20					1653.51	1667.35	3137.7	6474.84	353.8
		72	73	51	24	28					2972.16	4131.67	4717.27	2738.72	2597.15
		59	55	41	48	24					2937.42	4305.11	6214.21	5091.93	2249.39
		43	53	40	50	30					5207.52	1388.4	1990.37	4923.05	1823.9
		59	63	39	74	32					4644.1	3195.57	4916.88	3795.11	2783.51
		12	77	54	45	11					3861.31	3252.01	4105.65	2018.74	1975.1
		10	44	42	43	12					3924.05	4041.6	2978.66	5106.3	2659.44
		29	20	39	67	4					1475.36	1112.14	5773.83	2862.96	1899.82
		53	40	24	36	35					4043.61	5464.23	3428.46	1323.17	1421.53
		42	53	5	53	31					5027.06	4249.55	5331.56	6069.09	1737.45
		34	34	17	11	25					3820.75	6072.66	5386.67	4161.61	2492.45
		23	41	41	67	5					3324.91	3789.93	2312.11	7144.02	2128.7
		19	48	66	56	16					4302.35	3976.72	3787.22	3232.78	2420.99
		38	26	59	51	37					4935.02	6169.48	5106.77	5592.87	1323.98
		41	29	26	47	5					3987.7	1998.55	2699.87	4726.93	2380.95
		41	51	11	42	26					3319.04	5634.35	3786.28	3691.09	2215.75
		62	44	51	40	13					2256.7	3097.4	1.51	4221.21	1858.61
		36	26	36	56	14					6272.21	6638.12	3907.96	5536.33	3294.72
		24	22	81	34	12					5116.2	3448.85	4222.61	6218.18	4898.11
		56	68	54	21	38					4678.92	5026.29	4501.34	3640.31	1502.32
		15	59	44	60	10					4447.27	3082.92	3417.12	4580.58	1932.17
		39	43	26	6	7					5936.03	5156.17	2552.33	5431.78	1522.44
		41	30	65	30	30					3277.79	5938.32	3624.39	3815.03	1867.88
		48	48	49	55	25					7760.93	5182.98	1527.62	1954.43	2994.78
		38	32	44	19	33					3036.25	3935.98	7314.81	6021.03	4291.28
		45	37	66	26	5					682.43	7052.54	4679.01	4028.91	1718.16
		40	78	37	42	32					5724.4	3535.24	5363.51	3086.87	1245.18
		40	27	21	10	23					104.36	3629.36	3722.58	1378.15	3633.16
		35	38	72	63	27					5971.28	3783.42	2277.4	8485.06	1747.24
		16	61	43	31	33					5006.21	5207.03	7297.12	9374.59	2888.4
		69	67	46	13	30					5844.84	4750.81	5094.89	4036.52	2863.12
		65	61	63	33	25					411.06	2595.78	5933.56	4882.03	2564.87
		40	65	31	66	14					4536.28	5023.49	2594.77	3963.57	1894.98
		37	17	31	51	10					3291.96	647.03	761.86	4867.32	1197.54
		8	47	41	58	8					3692.56	5479.55	3455.87	6246.76	3587.73
		32	43	41	49	24					4261.71	4843.01	4062.48	1868.74	959.03
		45	49	45	48	18					306.31	3395.25	6194.45	4360.12	1999.18
		41	8	26	15	18					420.27	3878.68	5347.65	3149.6	2511.43
		46	37	65	30	35					4580.85	2265.36	2376.06	6486.08	1198.48
		44	35	40	59	9					1842.11	1705.97	3813.01	4028.27	2277.24
		35	27	54	52	29					5884.33	2336.1	2675.59	4515.43	2324.75
		66	48	24	66	4					3851.78	3055.68	2755.45	3758.87	2248.97
		13	27	12	55	10					3470.41	1874.76	4801.77	3287.46	1700.87
		68	6	39	41	11					4169.47	1207.65	175.54	4540.14	572.85
		39	40	54	85	22					2770.14	6104.92	4582.6	4144.81	2456.08
		42	50	15	31	26					4268.62	7566.91	3025.09	3839.04	140.74
		4	29	36	55	24					1625.47	2822.98	6030.65	2469.96	3254.13
		59	54	57	28	20					3701.91	6491.48	3282.43	2704.87	1033.5
		42	31	46	48	40					4755.94	4805.39	4148.14	1828.96	2020.76
		47	32	37	37	25					2684.37	3398.99	1925.04	1913.63	1887.02
		25	73	56	54	24					5478.69	6566.12	2325	2705.51	1649.61
		60	39	37	35	25					4044.33	836.73	3676.02	1349.5	3046.26
		36	15	40	79	22					5316.95	3775.89	3173.61	4699.15	3691.56
		20	47	43	35	17					2695.38	7009.05	3894.55	5501.48	1746.52
		59	44	19	22	22					4463.19	5892.78	3160.32	1628.8	2507.31
		23	17	46	39	23					3215.33	2808.74	2568.02	7419.77	1730.98
		46	30	28	71	6					6923.1	6818.09	773.72	3.89	2747.64
		29	33	25	15	25					5444.42	3793.16	3180.29	916.12	648.69
		24	48	40	70	19					524.96	2838.55	2424.61	4034.58	2421.46
		67	50	31	39	23					699	4634.57	6637.88	4443.13	1756.11
		38	47	65	54	23					5330.74	1581.11	5466.47	2706.67	2663.76
		27	32	53	56	25					3220.71	6410.25	3650.51	4577	3621.29
		52	53	21	51	1					4706.55	3124.04	2785.36	1382.51	2245.65
		41	49	51	23	14					5449.77	3639.93	4926.9	5053.88	1615.57
		59	20	45	65	3					4367.5	8460.44	2979.4	1381.93	1214.99
		41	43	43	48	13					2683.64	5477.82	2841.92	3942.79	1282.74
		50	44	30	50	27					4986.76	1790.74	217.38	7155.97	2140.68
		33	34	30	41	37					5734.59	4880.63	2166.28	2384.62	2388.14
		54	31	9	62	30					3550.44	3992.89	3514.3	5849.65	2724.38
		53	49	67	27	14					4056.89	3625.02	5129.88	3327.96	2778.48
		77	28	28	35	38					2894.56	3692.09	6078.55	6671.22	1532.5
		44	47	26	18	28					2893.23	5914.41	3542.51	6709.12	2453.33
		42	57	47	48	25					5722.55	70.17	5470.21	1668.9	1226.92
		59	64	56	35	25					3693.65	4497.86	3202.93	4539.17	2112.13
		32	40	44	63	31					3124.38	4809.31	6270.71	5083.44	1962.71
		36	36	75	22	17					5378.1	4002.19	5175.86	5494.45	2943.57
		42	43	46	60	29					7117.63	3836.4	3313.41	1753.71	1901.53
		63	53	29	53	29					1950.49	4619.94	5617.64	978.23	2631.17
		56	34	11	87	37					3558.36	4991.88	5190.94	5632.26	231.2
		54	50	60	49	19					4685.45	4549.72	4628.62	1259.1	1920.09
		24	34	62	33	17					3223.24	1961.93	3112.15	4206.54	2964.33
		59	54	57	3	42					4082.09	2863.95	6380.18	4639	1668.27
		15	66	84	51	23					5078.65	5750.63	2802.4	5086.32	1716.83
		28	24	55	42	38					3249.44	2824.78	7439.89	3564.91	1277.97
		44	20	24	64	11					4170.97	2414.32	4037.75	2918.55	1535.7
		43	19	56	38	36					3704.3	6087.8	1691.5	2580.97	3245.21
		34	47	29	34	14					4600.3	5443.38	4845.32	3891.47	3648.44
		70	58	36	36	35					6296.15	8164.73	5067.21	2195.67	1288.34
		45	18	41	67	30					3805.14	4320.15	5190.8	6856.57	1440.66
		59	60	29	39	6					2760.32	5618.21	3222.88	3042.12	2730.75
		56	54	60	46	39					497.92	3581.6	3920.42	1360.31	2586.2
		43	42	39	28	22					4690.8	4975.34	3472.67	4632.77	1826.76
		59	19	51	52	8					4782.76	2775.94	3396.56	5290.46	2511.26
		33	6	35	40	21					820.51	6796.15	5767.09	3013.63	1463.71
		64	39	8	67	20					2868.07	4085.1	1491.01	5031.19	3456.25
		53	38	46	62	5					4224.27	2361.62	2693.44	3866.66	3384.22
		50	35	35	62	25					2742.26	4133.97	5596.72	3718.58	1330.49
		44	30	41	48	29					4879.75	2957.45	2316.3	5658.83	4045.42
		43	51	15	8	3					2922.55	2883.55	4784.56	7381.41	3376.54
		35	34	31	35	38					5035.65	4498.31	3526.7	5703.32	2168.65
		40	28	11	35	25					3894.1	5359.63	3476.16	6456.49	1268.77
		44	12	39	57	27					2265.23	2117.83	3966.22	2229.11	1148.7
		57	10	54	44	41					2426.38	6615.03	2347.58	4030.16	3081.27
		33	40	74	29	29					4312.83	3313.4	4779.87	3956.59	3757.52
		17	64	35	52	28					5513.97	3520.4	4648.76	4037.85	2950.02
		65	32	52	63	16					7491.76	341.89	6258.87	3978.8	2860.17
		21	64	72	15	38					3267.08	7215.09	3824.01	2920.57	2739.69
		36	29	43	42	19					2571.73	1297.84	7482.94	4724.13	2391.17
		43	74	59	55	19					4887.24	4100.19	3141.07	4032.03	3052.72
		40	17	35	10	28					3787.23	3039.48	953.82	1686.4	2707.52
		38	28	14	32	13					3908.57	3606.09	4374.88	7057.87	3198.6
		34	44	49	44	26					5020.39	4761.27	1953.65	2181.21	1973.64
		34	63	37	19	36					4218.19	3166.43	4133.03	4949.71	3348.4
		27	43	20	18	26					4914.6	4576.9	3403.52	5160.96	2022.72
		75	56	45	9	17					949.13	4530.01	5334.32	3105.99	1451.49
		39	44	36	36	37					4809.75	3793.14	4393.51	4763.56	2648.5
		56	41	26	39	26					5570.52	4008.7	6702.84	2550.38	2844.54
		50	38	75	38	9					3248.83	1839.96	3224.65	57.63	2878.66
		24	38	37	46	27					3830.55	5587.69	151.25	2509.61	3848.7
		36	42	34	26	23					3540.65	1218.96	4964.72	4292.79	2368.01
		51	61	38	24	20					2468.16	3654.75	5449.39	1697.32	3679.15
		54	27	36	75	33					4651.1	3220.52	4618.92	1965.82	1534.22
		56	51	25	40	33					3937.55	1396.29	1482.17	3965.91	1444.11
		35	42	53	25	20					371.15	3800.7	2806.64	1575.28	2437.43
		50	52	43	26	11					3738.87	5251.85	4971.48	6496.79	1687.64
		33	56	53	50	24					3519.64	3257.31	2794.79	2696.93	2506.35
		33	9	49	88	27					4489.53	3562.51	3785.27	1265.56	282.82
		46	43	27	30	27					5368.77	4626.05	3961.78	3353.33	2265.85
		39	54	34	28	22					2092.93	3056.11	2935.31	3279.61	2491.03
		53	23	32	23	16					4051.12	4558.22	5111.01	3046.9	1567.28
		46	39	38	65	18					2717.8	2521.31	3951.1	4575.29	1725.09
		41	50	52	26	14					1678.83	1068.08	4131.45	2778.43	1595.2
		54	28	26	49	1					5344.94	1360.7	4155.23	5220.91	2735.99
		72	29	23	22	25					5588.3	2435.42	4292.55	2475.39	3005.71
		49	57	47	36	26					2737.85	4765.22	3942.93	3592.69	2032.38
		38	61	39	14	33					7099.89	3526.87	2832.56	2553.64	698.51
		32	49	33	31	23					2129.31	4366.22	3985.71	3473.65	1957.1
		22	63	44	8	30					5119.57	2775.8	5745.55	1913.02	1279.06
		28	33	47	19	29					239.43	825.88	3296.22	1978.9	856.3
		46	21	51	27	5					4960.61	2147.99	3141.91	208.82	2569.09
		27	54	32	86	21					6502.82	4817.78	5332.7	1858.45	1222.14
		50	35	52	80	17					3135.51	5810.21	219.16	6412.87	2628.37
		51	64	52	40	18					3213.98	5680.2	6319.37	3796.93	3446.15
		48	51	19	43	24					2069.18	3427.05	2189.6	4102.42	1808.94
		57	33	21	75	27					2533.22	5636.83	3661.88	2854.51	2069.34
		40	32	22	52	25					4993.78	6296.78	3262.03	2523.07	1980.52
		34	44	64	37	19					3497.19	5100.97	2614.74	4443.8	1176.25
		46	23	32	55	21					1361.18	1780.9	2492.83	3901.59	2131.55
		45	32	33	30	19					3329.15	5020.35	1541.06	1776.9	2805.45
		24	33	55	39	31					5389.6	5291.09	4764.83	2904.42	2169.21
		33	36	60	41	31					1417.67	843.04	3582.53	3954.47	2065.24
		74	49	32	36	22					3563.08	2953.48	3339.41	5665.28	2140.79
		69	29	49	34	15					4814.56	2398.37	5316.59	2633.7	994.44
		34	39	61	53	25					4333.2	4994.46	6572.27	3587.7	2474.72
		23	52	37	47	25					4375.54	3019.12	2644.13	3660.85	2097.44
		57	24	27	8	20					3005.61	5150.28	5024.55	5703.76	3425.28
		31	31	58	52	20					1233.74	6624.4	3423.76	8140.81	1439.45
		34	48	51	37	19					5828.71	549.96	5405.22	3741.18	2966.01
		43	47	36	58	12					3620.18	1009.1	4994.79	6291.48	805.65
		55	63	55	43	8					1171.17	4038.17	2167.29	4211.73	2194.11
		36	28	64	48	29					2842.87	6820.54	3079.71	4074.58	1855.75
		38	27	20	47	7					4915.97	2440.35	2944.24	3289.69	3388.48
		67	34	26	42	15					3798.15	7237.09	2409.07	416.97	3610.08
		25	22	45	53	14					2092.52	7301.91	2989.23	4339.38	1153.98
		17	28	43	22	28					4133.46	4553.72	3780.66	5602.62	709.45
		55	28	55	36	25					2594.92	275.23	1821.6	3204.6	3181.93
		49	38	81	40	22					2780.12	2154.13	4652.01	1467.07	1026.64
		41	51	40	41	31					3821.1	4579.34	6556.58	5581.41	1195.32
		30	58	30	79	22					5101.18	5286.71	2694.32	5362.44	2052.89
		40	11	63	2	32					2107.42	4388.85	6617.52	2775.61	1175.16
		33	33	30	55	13					4869.87	3214.21	5631.04	3883.1	2281.94
		26	46	15	6	28					3104.03	3755.53	3849.49	3133.32	895.81
		48	66	50	72	11					1188.65	5871.95	2627.53	6534.59	3245.2
		5	60	14	20	12					4447.4	5252.13	1207.1	1759.25	2355.19
		33	46	22	34	27					4145.7	4088.8	4027.12	4623.5	1221.57
		31	34	40	26	29					2678.78	2306.12	5472.57	4739.08	2524.11
		22	59	19	80	13					3117.06	2798.88	6073.21	4270.92	2822.34
		56	58	38	30	12					3817.43	3489.47	5943.62	6794.83	3122.25
		28	52	32	45	21					1540.47	5493.98	5051.44	4709.17	1934.11
		36	51	35	10	16					4595.27	2249.81	4382.3	4540.86	1841.48
		64	30	33	49	35					4970.32	2336.91	2331.17	4852.54	1840.74
		50	44	48	46	8					5988.98	5924.25	5693.56	1820.97	3126.12
		67	28	41	22	35					924	5783.78	4433.29	711.4	2602.3
		50	55	64	73	16					4089.95	4252.46	6077.63	4899.74	2728.99
		74	13	33	52	29					3281.14	4435.72	238.13	3101.19	2839.41
		41	20	34	33	24					600.24	1539.21	3720.94	4565.75	2368.54
		45	48	35	37	18					1878.08	6169.76	1250.12	6404.54	2833.18
		59	65	46	32	19					6618.17	5754.8	5862.44	1940.09	1759.4
		16	50	72	56	18					4106.55	5690.42	6622.12	6527.25	1313.51
		36	43	25	40	23					5195.7	2681.38	5238.47	5507.05	1773.3
		48	30	33	36	45					5311.53	5325.93	4253.64	4968.01	3459.33
		73	23	55	43	27					7036.02	5198.17	530.48	209.01	2087.62
		71	56	11	20	22					4313.24	2878.88	3249.73	4189.72	1296.62
		29	63	1	31	28					3771.13	3629.07	1007.3	5374.35	3659.72
		43	50	56	36	32					5167.93	3637.8	734.66	4419.4	1555.98
		20	30	47	43	25					3777.3	3478.05	3149.41	6984.33	1560.49
		20	52	59	62	24					2259.66	2228.2	4762.71	1926.95	3800.94
		28	54	38	28	21					3236.92	2426.41	3940.17	3791.58	1947.83
		44	37	64	49	30					3420	6334.08	3301.97	3992.94	2308.18
		35	54	37	82	19					3290.21	4267.89	6543.68	2076.86	2929.59
		40	44	5	82	46					3684.08	3618.57	2007.24	6689.4	3188.13
		49	45	60	63	21					5135.42	5458.48	3824.75	7088.8	429.95
		35	11	64	74	27					2162.69	2591.32	4867.7	2512.05	2327.98
		43	42	36	59	25					5231.38	4552.61	2738	2455.03	2608.37
		36	40	63	46	20					5533.89	4718.74	3659.32	2450.1	2307.72
		23	27	43	73	18					7611.16	1547	2945.86	6412.47	3338.68
		33	32	19	39	13					2021.05	4157.44	5712.85	4623.95	2484.52
		34	12	57	58	37					3830.25	1248.53	5404.67	3674.55	2237
		60	20	14	46	8					4131.32	4371.66	4259.9	4826.97	2200.37
		25	28	54	47	17					4219.65	6995.72	4099.59	5659.12	2734.17
		24	64	47	64	23					4333.38	2479.57	2941.61	3211.32	2294.5
		51	72	52	52	36					6755.62	5943.54	3253.63	3498.16	2466.99
		45	20	48	76	5					2648.09	4882.89	7278.9	2416.01	2813.51
		81	32	54	45	8					3973.81	6713.55	2276.34	4398.69	2654.58
		53	50	36	67	22					3563.97	123.21	3275.86	4099.85	497.29
		32	43	50	72	22					6051.01	7241.49	3207.14	4541.21	3062.49
		45	74	18	51	33					4582.86	5830.62	3119.15	4389.29	1948.25
		27	25	26	48	11					5223.48	3376.11	6303.43	3630.07	1650.86
		60	55	47	22	21					5152.85	2474.84	331.16	4920.6	2250.18
		19	53	10	50	21					4487.85	2234.29	3546.24	8303.48	2063.69
		31	44	39	5	40					1875.78	4418.04	2680.34	1389.26	1577.57
		38	4	34	80	10					4151.73	4383.47	2221.53	2973.62	2005.2
		19	40	10	76	27					4337.52	7053.07	3349.49	3608.11	2156.4
		60	52	41	39	31					3000.58	2156.27	5440.77	5291.78	1155.81
		41	50	23	42	7					5374.07	4827.29	4373.29	4700.09	2131.67
		57	19	57	45	37					2696.61	3116.5	4863.27	4944.8	1691.75
		52	20	84	45	31					4284.84	6461.47	2747.26	5227.74	1367.99
		44	46	42	49	27					4388.2	4901.79	5878.11	4464.49	3235.05
		68	66	63	58	18					3735.61	4761.43	4505.27	5565.68	2426.29
		43	60	52	20	28					1577.9	3380.51	1745.89	2500.68	1878.84
		56	35	19	3	25					4888.35	5553.44	4152.57	4773.37	4211.26
		40	40	20	48	32					4560.58	6528.57	1269.5	2184.01	2068.3
		23	62	35	48	8					4464.68	3421.65	3764.21	6534.31	2401.85
		47	55	37	40	32					5177.61	2707.99	4987.48	3171.21	1405.77
		39	29	43	27	27					2277.48	3741.7	3384.32	3757.33	1927.75
		57	42	44	7	21					2191.61	1207.78	920.77	3611.43	3139.82
		37	67	24	5	6					1365.3	3473.7	5417.34	5823.21	3377.02
		47	27	20	29	11					1016.86	2997.74	5350.77	5624.65	1701.92
		45	61	29	26	19					4477.82	2294.69	4990.3	2893.37	2750.29
		42	43	65	22	16					3906.27	4188.24	4601.84	3962.2	2949.18
		28	37	49	18	24					2724.99	5598.64	4101.83	2309.72	2231.62
		21	30	65	31	20					3393.46	5323.66	4322.34	6571.3	2058.64
		26	15	57	80	18					6713.69	5500.17	3873.66	3463.18	1209.05
		2	46	28	41	29					6429.35	5376.05	4701.15	6097.03	773.7
		60	30	23	20	5					4600.54	5329.59	2504.33	5067.56	1341.9
		41	32	39	79	16					1316.63	4290.59	2798.46	6526.6	2218.42
		63	59	51	8	21					2696.67	4163.67	2662.99	5180.02	1278.67
		30	48	32	43	18					4457.5	5769.14	4229.29	5817.1	3119.53
		48	51	69	31	22					4927.43	2660.73	2955.09	4824.01	1842.77
		50	17	47	37	28					3650.31	1318.32	5540.04	4874.91	2444.13
		24	38	59	30	21					4558.35	2800.93	5689.35	1426.58	2764.77
		69	54	41	42	10					5115.7	6718.42	2037.3	3877.73	2846.11
		32	35	30	15	32					3392.96	7041.07	4022.02	6629.48	2826.62
		58	31	42	53	18					3522.51	4572.37	2526.21	5782.58	4579.54
		47	38	36	43	22					4535.61	5534.49	6317.78	2473.43	2175.53
		41	59	68	15	32					3757.36	5274.02	3102.84	5107.54	1935.09
		49	30	33	6	28					3245.66	3942.78	3491.47	4918.95	2276.22
		31	29	56	56	6					4857.07	3599.61	3969.87	3794.06	3235.58
		45	54	69	62	14					2371.56	1764.72	3993.73	736.16	1350.56
		55	33	35	32	17					3270.01	4427.97	2688.05	3229.39	2880.72
		20	9	62	48	34					2983.58	1832.27	4947.92	3980.6	2765.48
		19	43	27	25	33					2789.53	3038.26	3316.94	4328.02	2852.84
		39	66	61	44	31					2324.25	2206.15	4769.22	4950.41	2134.99
		61	49	31	40	4					3964.97	4595.28	4626.44	3214.88	2920.09
		14	40	38	60	6					2954.59	4082.64	1531.63	7716.25	2823.04
		31	56	45	26	26					3681.85	4976.49	5524.07	261.96	100.83
		46	35	25	69	13					2281.18	5332.82	4842.12	3820.52	3256.13
		50	33	35	38	4					3377.46	3102.46	5125.4	4541.31	672.99
	Figure 1e 53BP1 foci number per PC-3 cell									Figure 1f 53BP1 foci density per PC-3 cell
		shControl	shUSP16	shUSP19	shUSP32	shZRANB1					shControl	shUSP16	shUSP19	shUSP32	shZRANB1
		12	24	28	26	16	BC	0.0557818			3888.79	1469.45	4420.08	680.47	1536	JK	0.809071
		19	16	44	1	18	BD	0.679229			2712.47	1601.45	3760.61	3689.31	1363.55	JL	0.856438
		21	21	28	31	22	BE	0.966672			3510.29	1231.24	2128.35	4155.33	1821.73	JM	0.791254
		21	13	16	19	0	BF	5.04209e-27			2474.67	2262.42	3398.57	4114.79	2024.58	JN	9.94442e-12
		26	12	24	27	8					2221.95	2849.73	2891.81	2935.74	1379.5
		32	30	30	21	12					3716.4	3603.54	672.4	1296.93	3127.17
		33	15	13	27	27					3296.99	3295.92	1903.5	3421.35	2677.65
		28	16	23	31	27					3676.52	1823.3	298.62	2673.71	2094.44
		11	6	26	11	2					2796.66	2861.85	1515.9	1761.89	3479.87
		12	30	27	30	6					2148.03	350.48	2984.91	4817.72	3655.34
		29	38	16	19	26					1849.51	1853.46	549.27	2217.66	2899
		24	23	34	44	22					1439.2	2365.66	1941.03	1903.79	38.19
		35	1	18	9	17					4510.81	3195.82	2880.28	2332.23	1309.68
		21	26	24	14	19					1927.57	4304.3	3099.64	1043.99	2808.15
		24	14	22	9	7					4730.06	2102.53	2571.83	993.14	3082.69
		24	17	16	15	24					2973.23	4406.63	235.52	4602.59	2209.2
		38	8	5	21	14					1853.45	4191.2	3642.71	1705.58	2834.67
		28	15	31	29	15					3184.66	2960.81	2867.54	3114.03	2571.57
		38	12	21	13	27					5337.79	1115.99	3027.84	4723.05	1255.07
		35	24	10	18	9					1851.89	1031.44	2114.54	2938.27	1037.89
		34	26	31	6	27					1907.89	2254.5	29.85	2999.3	1484.05
		31	13	16	7	12					2108.25	5731.88	831.87	789.47	1820.8
		0	13	26	7	18					2234.23	2169.76	2305.26	1678.14	9.31
		32	15	21	28	13					2223.66	4017.05	2008.76	2282.57	729.06
		14	13	32	21	11					2194.25	1944.82	3623.98	2775.26	759.45
		17	20	20	20	16					1064.17	2012.46	2615.15	2269.25	1629.31
		26	34	27	33	14					2995.58	913.42	2030.16	2769.76	988.33
		24	21	19	30	24					2676.44	1724.9	996.78	1373.18	3552.85
		41	23	38	29	15					4155.82	1957.08	1920.88	2351.54	1791.86
		22	8	20	39	13					2604.86	5742.38	1257.23	36.24	2315.11
		8	0	18	18	13					2460.69	1686.56	2518.87	2507.35	1883.31
		21	30	26	30	17					1941.82	2694.64	3131.37	675.8	2230.95
		37	26	30	12	26					2634.24	2993.91	2901.15	3034.94	1560.13
		41	20	32	29	22					2159.92	1987.9	1574.13	769.15	2389.01
		30	41	46	15	10					4354.81	3071.39	2074.85	2438.64	3375.43
		41	36	23	15	11					148.39	3405.33	4049.44	661.63	1917
		23	23	40	29	23					3387.78	3888.79	3845.69	3060.14	2077.98
		32	20	34	26	11					3070.84	2255.86	973.51	2106.51	1936.4
		28	29	31	14	23					1142.09	1669.58	2697.31	4134.01	2738.84
		13	29	24	24	7					3708.58	1221.55	1729.1	1405.58	2698.38
		23	37	22	24	13					1286.61	524.39	1023.61	1037.41	384.68
		10	26	14	33	24					1471.07	1516.77	1494.39	1797.81	3116.48
		30	37	41	21	7					2826.77	1807.31	3560.34	469.28	1174.17
		12	34	18	7	3					4151.42	3996.37	3311.7	3366.75	2889.54
		31	30	12	41	26					2278.52	1490.69	2812.51	3269.52	2530.18
		20	11	26	28	26					1147.89	3329.39	2776.83	3462.5	2833.98
		17	19	34	21	13					4616.99	2781.11	414.67	3071.65	1138.33
		21	22	27	33	20					4181.8	1458.29	2692.78	334.36	1858.18
		22	21	9	34	30					534.96	3240.9	2518.87	1705.87	2434.28
		30	37	27	34	19					3004.45	4359.98	3717.64	1520.36	2568.61
		41	26	37	25	31					3320.27	3546.36	1678.21	1957.65	618.57
		9	40	10	10	22					1698.68	2308.21	944.28	3452.61	1201.69
		20	37	40	23	14					548.65	1853.45	1740.56	847.79	3222.62
		11	32	24	22	12					3116.09	1870.65	3267.78	3662.36	384.71
		12	23	11	26	14					1508.02	2499.05	3473.34	2784.4	1667.73
		18	20	23	14	27					3891.83	1780.5	1259.09	203.28	2462.13
		24	20	18	30	21					2355.38	2890.25	4331.61	4547.38	1097.53
		29	26	33	27	4					2762.05	1214.62	1340.61	2604.87	1276.35
		16	31	21	34	13					4610.66	2082	1747.3	4562.78	528.57
		27	36	29	9	21					2349.4	2035.54	2090.97	2952.4	3354.66
		30	30	29	36	23					2365.66	1406.92	1704.69	2629.44	438.06
		19	45	38	29	30					4495.8	2251.81	2688.62	1886.75	1726.69
		8	26	37	37	35					125.52	2150.98	404.95	1732.44	2631.87
		10	32	29	26	1					3409.07	2881.8	1173.14	3275.75	2150.69
		41	39	48	28	10					3060.11	1118.49	3671.83	2193.48	2538.36
		14	12	30	24	13					3304.38	2014.39	2944.57	1633.27	607.35
		11	42	38	22	11					27.74	1718.77	2368.75	4548.45	1263.72
		19	35	22	12	19					3788.9	2413.68	2566.11	1509.63	1719.87
		21	40	9	28	17					1680.75	2634.24	3218.06	2772.56	1060.72
		45	13	25	8	11					3653.16	2757.15	1161.81	2693.62	2468.67
		26	34	14	10	28					3228.9	2220.68	3639.24	1283.39	888.23
		48	23	21	24	32					2345.06	1689.7	752.52	1395.42	4091.74
		11	23	36	25	11					4649.08	669.99	1626.5	2010.91	670.25
		15	47	11	26	19					1799.15	2568.26	2081.68	943.29	842.2
		27	25	17	35	28					3864.78	3402.37	4139.63	1942.72	1303.66
		16	23	28	25	8					5204.09	2143.2	4730.06	170.67	1194.07
		46	17	18	23	7					1724.9	1156.82	3662.71	2975.42	1912.24
		18	18	9	28	17					1579.06	240.25	2600.98	2306.21	2469.69
		25	26	31	20	12					822.31	864.24	2800.72	544.05	3528.44
		25	37	33	24	11					3660.43	3315.53	2925.88	3285.76	1298.44
		22	24	14	17	12					1517.53	2102.53	2935.74	1608.33	1326.87
		17	49	14	8	29					2384.56	2926.8	1851.73	3274.03	1363.32
		34	30	23	30	10					602.24	3170.56	2171.95	128.3	1759.78
		19	29	34	13	10					3649.41	1749.49	2658.86	3161.24	1772.79
		28	22	28	15	21					1704.58	534.96	3462.03	2380.4	900.38
		18	23	14	15	7					171.28	3386.37	4693.2	2505.12	3735.35
		26	14	30	16	16					1028.74	1176.49	3580.39	779.93	2108.34
		21	18	23	19	4					797.48	1531.07	3477.79	2872.15	1886.47
		37	31	4	14	19					1439.18	2882.48	3045.2	2400.46	1103.23
		23	25	2	12	22					2194.46	4849.5	1805.95	2352.14	3750.37
		39	28	31	37	14					2492.72	3161.73	4053.82	2916.11	3023.28
		17	26	33	26	10					2520.13	833.86	822.31	228.25	1853.9
		23	28	24	14	18					3996.37	998.19	2437.83	3133.88	1482.73
		50	28	21	19	11					993.36	811.56	4479.8	3764.34	381.59
		23	24	44	22	20					2374.62	2654.56	1670.86	1044.72	1776.5
		25	44	13	17	9					4041.03	739.82	2436.18	2133.93	2277.81
		27	1	17	27	23					1083.19	2363.17	2999.3	3274.01	3896.02
		34	31	28	40	26					2461.01	2258.54	4112.04	841.89	2099.1
		22	29	27	51	15					1626.12	3764.61	2294.33	3357.94	2035.17
		34	26	35	29	12					1176.04	2706.72	3892.86	2249.12	2464.89
		24	28	31	24	21					3011.48	3060.11	5252.82	3512.85	3002.65
		29	33	21	27	18					463.69	4945.83	2756.1	1650.61	1034.95
		27	14	23	26	10					3920.26	2351.86	2898.95	1428.64	3243.49
		22	10	9	9	19					4098.41	1409.59	2749.29	1951.22	419.82
		28	20	28	25	7					1596.07	4198.04	1022.4	3723.01	1792.58
		41	50	23	17	13					2858.62	3341.8	1675.22	3314.74	1671.89
		35	34	36	10	23					2811.94	3211.72	3279.99	1511.9	2593.55
		33	22	20	18	12					3377.04	1970.65	1229.69	1264.35	1192.05
		21	29	35	34	8					2035.54	2971.28	3326.65	3898.32	1129.3
		13	27	9	25	5					3882.13	890.87	3642.71	2717.77	3099.99
		26	20	36	8	10					1229.69	3268.85	2720.2	5241.03	1560.53
		28	19	19	37	13					3527.99	3883.85	2781.96	2264.27	2443.28
		13	57	2	40	20					2772.73	2891.81	3060.14	3027.27	1435.3
		22	12	23	9	15					2243.49	2791.25	2917.71	1997.05	1793.71
		30	26	30	19	24					1586.97	2080.79	2407.14	864.06	1945.66
		28	6	33	33	9					4191.42	1791.01	1855.85	3856.83	1906.24
		15	21	48	20	32					3996.41	1517.53	2758.16	1523.01	2591.58
		27	23	35	15	18					1450.75	2553.43	1893.31	3626.54	462.06
		13	29	27	33	23					2808.84	4400.22	3739.46	3222.96	1715.28
		11	34	25	20	23					2376.71	1764.34	2582.61	2011.13	2749.24
		7	31	27	47	10					4491.26	3828.13	1145.74	2972.41	1250.38
		18	20	40	20	26					1712.85	1446.34	2340.74	4043.09	4175.7
		10	6	27	35	8					2108.92	234.19	1843.15	3297.32	278
		18	25	36	22	16					2484.66	863.87	3209.68	4214.87	1429.05
		28	47	33	30	15					2143.2	465.28	2444.07	3789.58	2972.43
		32	23	18	4	1					1896.42	1440.52	2674.54	232.03	1108.1
		10	18	10	26	23					2788.7	2384.21	1621.54	3062.39	356.38
		32	12	24	17	24					1684.59	3260.36	3081.84	2498.73	3210.84
		37	29	28	40	11					1953.8	29.85	847.79	2130.53	755.44
		18	30	32	21	14					1716.17	4436.23	5652.52	3464.83	607.3
		22	37	18	34	25					3423.78	5338.04	1793.63	3323.59	898.37
		26	30	26	9	26					5756.67	1825.55	1558.49	4422.8	3158.54
		38	15	46	27	23					1243.77	1083.19	1283.42	1121.2	2531.12
		18	15	35	30	8					2449.01	1578.76	2679.65	3687.7	1203.02
		28	39	47	28	24					896.64	1811.03	2640.27	2267.12	901.46
		16	23	27	30	14					4163.46	6699.23	659.62	3163.66	1766.47
		32	20	13	26	21					1172.44	1926.03	4663.84	1667.44	2181.32
		14	17	13	13	21					1233.98	4562.81	1874.38	1789.07	1519.23
		25	33	34	28	14					2800.72	1420.69	2714.94	1750.3	1399.62
		28	34	9	25	14					3167.2	2360.35	2587.85	3794.59	2421.95
		44	13	27	25	5					833.86	4095.39	21.57	2227.08	858.52
		30	16	30	34	20					4614.47	1166.11	2811.94	1797.94	2830.53
		26	12	25	36	27					3209.68	3387.06	1990.8	3869.46	1115.34
		27	14	22	33	19					1363.81	3661.77	1400.41	2615.43	3309.87
		3	27	26	23	25					1131.72	3845.69	2772.56	1442.98	2148.29
		25	49	27	13	12					1492.13	4969.64	3559.66	1739.72	2516.81
		12	32	21	11	18					3271.97	1290.46	1496.7	3086.63	1424.52
		6	16	24	14	15					1808.36	4340.05	1330.39	2807.18	4852.29
		34	32	39	25	0					1907.11	2772.73	1632.16	3354.05	335.45
		24	33	23	18	14					2522.04	5324.96	3313.19	3912.91	2930.72
		23	28	18	6	13					4202.39	4390.72	2019.05	209.95	2238.64
		29	31	42	22	11					3529.18	2489.36	3909.53	1456.46	1678.86
		27	32	10	43	5					2039.46	2409.99	607.44	2820.31	1574.28
		26	8	22	21	17					681.67	2016.94	3219.84	1482.76	2523.12
		26	10	7	14	12					1539.46	1672.06	4249.44	3324.89	1336.32
		28	20	41	23	8					3466.07	1063.15	4638.04	1707.49	1880.94
		16	27	26	42	38					1970.65	2926.03	3260.78	1978.33	1465.79
		22	27	10	20	1					2916.07	1609.11	3484.77	2776.98	1537.34
		28	19	18	14	26					2401.27	2402.6	3794.63	2971.75	1719.6
		32	28	27	36	19					4453.78	2382.12	213.1	3678.98	2343.27
		26	32	33	28	18					3170.9	1740.56	2380.4	2607.9	1617.68
		35	24	22	18	1					4084.36	2080.78	2131.23	4633.14	2062.14
		15	31	31	13	4					2599.61	2784.37	3915.38	2721.14	1092.67
		25	39	8	43	21					939.27	650.42	1213.57	2784.14	1113.51
		10	38	23	36	18					2317.47	1953.8	3544.81	1312.36	1262.8
		15	37	34	33	11					1073.93	2945.3	3035.19	3272.44	1053.87
		31	45	43	36	25					2747.53	5192.61	1749.71	2718.6	2325.3
		14	28	18	31	9					3140.69	2897.76	2946.35	701.01	1764.45
		27	18	20	38	31					2651.01	2013.6	3673.34	936.69	1830.47
		31	32	25	16	17					3797.54	1090.02	995.12	2547.65	2772.98
		27	12	5	16	22					907.52	2541.59	3718.57	2287.73	2611.89
		28	24	30	51	11					3889.03	807.6	235.61	4293.42	1539.01
		17	4	8	26	15					863.87	306.82	345.55	3728.84	1472.16
		26	28	10	25	15					3018.34	3472.42	2965.32	1658.59	2137.71
		41	26	34	45	2					2587.85	1850.83	2593.82	1762.48	80.25
		30	40	22	35	10					1453.41	727.73	2653.84	1740.07	1192.44
		30	26	22	29	18					299.05	3218.06	3512.85	1489.98	558.49
		36	39	10	5	15					161.51	1425.19	1153	1500.89	991.22
		37	24	25	20	5					1044.89	1862.9	3134.68	872.12	326.78
		25	22	26	6	20					1603.55	1220.23	2052.45	2103.8	3289.31
		33	40	34	32	23					789.76	1131.72	1002.52	1357.15	2074.38
		21	21	29	15	16					2882.39	523.94	2450.9	1579.14	469.41
		26	27	9	1	14					4823.2	1342.73	3153.91	2711.82	1119.95
		12	26	4	13	15					2092.55	1781.11	3393.34	2100.06	2052.39
		20	21	23	15	15					1268.01	3710.99	460.95	1704.06	1242.22
		17	39	36	22	20					3286.75	1396.72	3959.39	1273.65	3225.83
		10	27	13	19	17					3109.52	3709.93	1805.29	2646.42	3101.04
		26	16	22	20	10					2049.75	956.09	4316.17	2519.34	1714.63
		42	17	25	21	10					2360.35	887.54	4340.05	2576.24	2683.8
		17	23	27	32	11					4698.48	1932.87	1978.95	3982.73	3833.99
		26	12	17	42	5					752.74	3184.11	3255.76	874.06	1626.76
		6	42	10	18	15					2273.28	1944.76	1439.94	2998.26	307.68
		34	33	12	37	24					1445.68	3462.03	1523.01	3413.37	2423.97
		27	30	6	21	16					4158.2	2736.28	1616.96	2419.65	334.27
		28	11	20	39	17					3699.65	1711.4	1454.68	2112.94	1250.51
		18	25	11	29	5					4277.62	2333.16	2407.17	3084.1	2633.32
		26	28	14	27	35					820.58	3170.9	2490	1296.03	417.83
		27	37	38	18	12					2608.19	2412.88	2429.19	866.1	291.07
		9	41	30	9	2					1803.78	2842.62	503.41	2124.43	1309.46
		23	27	34	18	17					2982.22	2174.98	1099.53	3392.6	2058.62
		26	6	27	33	8					2366.48	3782.5	2275.44	2251.13	1749.68
		24	6	23	5	23					3293.6	827.15	3976.56	129.34	727.56
		15	27	37	25	7					1296.93	2652.69	497.53	1428.45	87.05
		21	25	23	22	15					2424.23	2198.13	4524.41	3265.06	3990.74
		29	32	38	20	18					1063.15	4032.66	5613.53	194.17	1223.48
		35	24	17	23	10					3700.51	536.59	2154.06	3859.69	1027.97
		21	28	28	27	16					4638.04	2930.06	2554.96	2753	840.35
		4	58	29	34	24					2297.42	1822.71	2616.13	2509.71	2201.03
		28	34	27	31	27					2432.04	5252.82	1121.2	1992.43	166.53
		16	13	50	7	14					3333.1	941.9	103.33	1105.1	515.84
		19	31	21	24	6					2249.1	3183.02	3043.74	1423.22	2402.81
		14	29	23	42	17					2187.36	3099.13	3510.24	1055.65	1303.34
		35	24	41	26	28					1664.21	299.05	2614.44	1662.5	1150.44
		28	40	28	13	25					2697.4	2940.83	2080.97	3971.24	1955.8
		9	30	23	25	17					3947.78	3880.71	1863.85	2460.34	3625.51
		32	23	7	26	3					2657.49	3500.75	3512.38	1316.88	3374.18
		41	8	6	18	8					3251.36	2242.98	2458.21	3170.72	1554.04
		28	25	27	37	5					3961.33	2065.1	2886.94	2974.55	3722.22
		20	19	13	21	28					789.47	1234.21	3268.85	2720.18	1504.4
		28	42	18	17	7					3146.47	3002.67	3317.34	2973.53	1162.03
		30	11	12	19	12					807.6	1463.64	3423.64	4503.42	1813.75
		7	26	19	34	15					4297.56	887.6	19.51	2506.52	949.2
		19	22	34	1	15					3915.43	3567.9	3552.61	3070.56	477.93
		55	43	27	19	1					969.76	4083.21	2967.71	2980.33	3099.95
		23	46	17	21	15					721.7	2758.16	3354.05	4136.3	1365.93
		14	22	23	17	17					1145.36	2799.79	1995.79	4310.27	1142.84
		16	25	5	10	8					3022.29	1875.1	863.68	1721.56	2920.13
		18	30	15	27	19					1371.17	192.17	3462.58	2772.74	1841.98
		22	42	15	12	14					522.4	1445.68	3457.22	437.02	2523.26
		38	24	18	38	8					3150.76	2536.69	3101.91	2076.56	1144.89
		23	17	28	32	15					2419.04	2838.4	2395.07	3056.4	2320.74
		12	13	36	37	10					1972.35	3301.77	46.47	3531.66	2956.45
		12	27	19	46	19					1157.09	1630.54	2088.14	4007.17	1029.12
		46	37	24	40	26					2583.23	222.09	1511.38	4888.77	2044.75
		21	36	41	48	17					2106.51	3240.31	2826.77	950.22	3136.35
		21	12	35	21	20					3057.25	3052.81	3986.71	2142.01	2490.43
		24	28	24	28	11					956.09	2771.02	3055.89	3707.44	1513.15
		32	8	26	44	24					1898.74	3240.9	2424.08	4106.45	2189.02
		31	45	40	21	17					235.61	2494.13	980.47	3671.22	3662.8
		46	30	22	2	9					2302.86	3632.02	521.51	2961.89	2782.67
		17	25	20	23	12					3327.49	1283.42	1312.36	3663.93	1506.14
		29	27	22	21	9					2432.21	3153.82	2073.45	4032.34	2462.06
		20	24	9	38	3					1747.52	1788.41	4088.81	2777.8	547.33
		13	16	11	24	10					2111.12	2621.42	4532.47	1495.03	628.34
		7	30	15	12	22					743.04	2432.04	2137.8	1246.78	333.55
		27	24	9	24	23					1330.16	4130.88	1661.19	1961.19	3474.09
		25	25	20	21	17					2036.26	3941.88	3925.28	2202.56	972.48
		8	17	23	27	16					2880.91	1991.43	3450.86	2553.04	1863.73
		32	27	28	17	13					3570.79	1140.91	2633.53	4489.5	1451.87
		10	22	33	27	7					3108.43	2413.65	772.95	1820.96	1546.35
		1	16	30	13	28					3662.36	2420.82	3411.35	2723.06	831.84
		28	23	8	10	6					2312.96	2016.09	745.97	2578.34	1149.17
		18	28	40	9	23					2198.13	1630.81	3469.41	4265.59	1302.27
		23	18	19	9	8					3038.39	1281.1	4167.23	1033.51	2041.29
		36	29	25	33	12					3229.12	2241.36	2633.54	2118.74	1251.79
		23	14	14	21	31					572.49	1999.03	477.61	1549.72	388.28
		25	24	20	29	17					2667.38	1632.16	1357.15	3157.93	2058.37
		17	6	34	26	16					1088.67	2690.5	470.76	1890.55	1839.02
		33	17	32	28	5					3167.37	1875.8	4392.01	1700.57	2909.84
		12	33	28	35	12					4247.77	2502.54	4354.68	3246.89	1712.79
		11	52	29	22	16					2265.79	721.7	2166.01	808.52	167.54
		19	13	15	21	7					2407.54	413.45	2521.33	1907.2	2637.58
		1	32	34	35	32					2403.18	511.06	2470.99	1518.84	1161.62
		27	25	23	26	1					1470.68	2895.04	3471.67	505.11	2071.17
		26	13	21	26	4					869.18	2695.02	712.29	1348.22	804.4
		3	28	30	34	1					3782.99	1753.26	1210.36	2742	362.42
		25	17	1	18	13					2693.62	2966.26	1506.77	2820.81	616.32
		18	15	7	34	15					585.45	2437.54	2964.01	1411.63	1230.37
		30	6	25	21	14					3002.67	1008.8	174.21	1672.88	4298.9
		26	28	29	26	17					2490.56	3521.08	2942.8	2521.82	2262.77
		16	25	22	26	18					4316.17	4385.32	3168.19	3585.6	450.02
		26	24	34	15	11					794.52	2279.28	2801.32	1634.72	1665.65
		37	26	11	15	17					3415.45	3544.81	1296.03	1783.19	2087
		25	43	42	23	16					1429.37	2320.69	4072.16	3894.88	2808.59
		23	19	33	12	16					559.3	5223.22	1786.9	1958.46	3047.66
		29	19	20	24	15					1854.64	2115.4	4720.12	1094.17	1125.07
		25	25	34	31	25					421.4	3327.49	3351.6	2279.11	3213.35
		14	38	21	13	25					2371.05	3458.1	1626.29	1926.93	1854.31
		20	23	19	39	32					4738.88	4156.72	3023.92	2994.34	3271.67
		25	30	28	24	16					1924.88	64.81	3396.17	1538.26	2053.27
		36	34	24	41	20					1496.24	1913.77	4770.95	3925.6	840.96
		20	12	27	25	2					1537.58	343.54	2839.45	2964.67	2004.83
		9	16	27	27	24					2505.12	2507.4	357.93	1268.39	2837.52
		35	26	14	25	15					2150.55	405.78	2905.6	4121.81	1999.07
		23	37	33	26	20					3052.81	4672.78	1449.45	2464.68	2515.13
		23	42	25	14	14					1716.3	2506.26	1442.7	2370.81	1335.24
		15	24	16	39	20					2180.92	3100.69	1539.46	1632.21	868.04
		27	35	26	39	6					2918.76	2469.65	743.57	991.81	2644.97
		23	21	10	41	14					727.03	1002.52	1662.5	4157.95	1926.32
		17	13	32	27	10					2040.41	4657.79	1256.35	2470.15	483.66
		25	27	10	30	7					2203	3154.6	1788.56	1849.54	133.35
		21	29	32	35	16					1691.19	2684.83	2617.91	2094.21	1147.82
		15	19	22	23	17					2969.4	2667.38	1895.94	2452.32	2742.76
		25	5	12	26	25					2083.73	3341.86	3378.91	1465.59	1683.8
		18	14	25	21	32					1650.42	2481.7	3891.27	2124.8	201.66
		29	37	19	8	10					3670.02	3305.24	958.28	2176.18	2118.74
		23	39	8	22	13					1350.77	1971.66	1629.92	1650.31	1759.12
		37	28	39	26	38					1916.77	2130.56	638.4	1734.27	3125.25
		29	41	18	19	21					1650.61	2714.39	2716.87	3503.8	1717.79
		15	13	50	11	17					2746.93	2817.04	3567.91	2697.09	524.04

## Sheet: Figure 2
Figure 2a, b, c and f
Western blot data are deposited in the Mendeley database Figure 2 (https://data.mendeley.com/datasets/n9txt6y5cj/1).

## Sheet: Figure 3
Figure 3a, b and c
Western blot data are deposited in the Mendeley database Figure 3 (https://data.mendeley.com/datasets/n9txt6y5cj/1).
	Figure 3e 53BP1 foci number per U2OS cell
	0h	NC	shTD	F133V	shTD+F133V			1h	NC	shTD	F133V	shTD+F133V			4h	NC	shTD	F133V	shTD+F133V			8h	NC	shTD	F133V	shTD+F133V
	average	107.122	109.542	106.266	107.054				1780.06	1375	1716.99	1833.57				1090.89	886.172	1336.1	1415.19				405.529	250.767	891.746	738.961
	sd	116.291	118.736	115.035	116.96				2002.02	1516	1952.49	2044.95				1217.5	1014.14	1598.99	1661.31				476.412	307.48	1045.04	914.758
		9	6	2	5	p	0.15399		25	22	32	13	p	2.98069e-35		21	2	38	23	p	1.88156e-44		9	9	22	2	p	5.31417e-20
		7	2	3	3	p	0.0801203		44	14	11	38	p	0.971606		19	4	28	20	p	1.2906e-19		3	16	23	7	p	1.90456e-50
		6	9	2	6	p	0.053993		37	25	20	49	p	0.336515		15	1	26	10	p	5.09217e-06		7	5	7	12	p	2.29965e-34
		4	3	8	8				27	28	30	31				19	13	34	16				7	5	8	9
		8	4	1	3				15	19	28	26				19	19	2	23				15	2	26	13
		1	5	8	2				38	11	16	14				18	4	5	12				6	5	12	5
		3	1	5	2				42	10	29	28				14	3	32	18				4	0	5	16
		11	9	3	6				31	17	32	21				14	7	23	7				8	8	32	29
		7	6	3	1				45	27	17	18				0	7	21	20				10	5	23	21
		9	5	6	4				38	26	17	43				15	1	6	33				12	1	5	10
		0	4	4	10				27	26	45	42				16	8	4	17				13	1	15	11
		6	4	6	8				30	17	25	33				18	0	28	17				14	1	27	7
		8	1	6	9				37	29	39	57				19	14	14	30				2	2	12	17
		2	4	7	1				14	31	12	42				21	5	18	12				6	3	13	13
		1	10	5	8				25	29	16	28				13	2	15	19				6	2	24	14
		0	9	8	3				6	14	53	52				17	10	4	12				5	6	8	4
		14	6	5	4				20	19	26	38				26	11	15	20				9	7	11	19
		9	3	2	7				38	18	47	24				15	16	32	26				10	2	35	11
		5	6	0	4				30	20	27	36				24	4	7	26				1	2	21	13
		4	1	7	6				31	1	49	1				13	1	16	16				9	7	12	13
		8	2	8	4				43	14	23	43				10	0	16	18				7	6	19	13
		8	5	10	2				26	27	37	35				19	2	24	33				3	6	23	12
		2	7	1	5				37	17	35	13				27	9	19	21				1	8	20	23
		6	5	6	6				6	12	22	36				12	14	50	17				8	4	14	12
		6	12	5	5				44	22	39	28				5	1	14	20				9	3	27	24
		2	4	8	6				52	15	30	23				18	9	32	11				4	9	21	13
		4	4	3	1				49	27	24	33				16	1	37	27				8	5	11	9
		8	4	8	1				43	23	15	40				8	9	31	4				12	8	5	14
		9	8	9	6				46	25	35	14				15	3	11	14				1	5	14	24
		4	3	4	1				37	24	12	8				10	11	25	22				10	4	36	4
		9	5	6	7				26	20	51	20				10	0	12	18				10	3	26	18
		4	9	4	7				27	21	45	17				20	11	21	21				7	0	5	10
		7	4	2	3				32	16	56	31				12	10	30	25				17	0	9	18
		5	10	8	4				41	10	25	39				11	7	18	19				16	5	37	24
		6	9	9	3				33	17	31	31				15	4	10	19				3	8	32	23
		7	3	5	13				14	25	14	20				7	1	29	23				11	4	19	8
		8	4	4	8				23	24	47	47				23	6	15	20				9	2	12	13
		4	3	5	1				43	8	31	39				9	14	20	25				6	4	26	18
		8	0	5	10				21	27	31	39				13	8	16	21				0	9	19	18
		13	10	0	2				30	12	33	57				11	10	26	11				3	6	20	9
		4	5	5	3				9	3	22	9				6	4	15	14				8	1	13	24
		1	9	4	5				39	13	48	33				7	8	3	19				11	6	26	4
		8	1	2	10				30	17	26	36				19	8	14	30				12	5	10	3
		9	6	1	8				32	24	17	48				28	5	12	16				5	3	25	6
		7	7	11	5				13	26	44	30				8	11	23	14				12	4	29	12
		6	5	6	3				32	19	16	52				16	12	26	1				16	6	15	12
		3	5	5	6				30	21	15	54				12	17	23	15				12	4	17	19
		7	5	7	7				29	19	32	25				20	11	23	12				10	4	30	11
		6	7	2	1				4	26	1	34				21	7	24	16				6	4	1	19
		9	1	2	8				41	20	32	55				15	10	32	20				5	4	30	7
		6	4	7	3				43	12	56	40				18	2	32	15				13	6	8	4
		2	4	2	4				34	5	48	33				15	7	16	21				6	2	5	10
		7	2	3	3				20	14	25	34				18	2	37	25				16	6	25	14
		8	8	8	7				14	4	7	15				16	8	28	19				5	3	12	17
		6	6	6	4				50	10	33	53				8	4	25	13				6	4	29	18
		3	1	7	9				6	16	30	20				10	3	37	22				7	6	26	12
		11	12	6	7				33	19	24	33				21	12	21	23				5	7	8	8
		6	5	2	1				38	28	24	33				18	1	25	13				7	4	18	6
		6	2	6	6				34	32	40	35				17	7	13	23				8	10	26	7
		8	6	4	3				36	28	18	20				13	6	33	19				7	3	16	13
		1	4	5	4				53	16	27	34				14	12	7	18				11	8	24	21
		5	11	3	2				26	11	40	42				11	16	21	23				9	1	25	19
		10	1	6	12				23	20	40	37				11	8	12	14				8	1	13	19
		4	6	1	2				19	15	27	10				6	9	18	3				11	5	12	18
		5	5	4	5				51	17	27	23				16	4	18	4				10	4	20	16
		3	7	4	10				46	28	13	35				27	4	27	28				3	7	25	9
		7	8	9	4				46	10	22	25				18	13	39	6				6	10	24	7
		6	2	8	4				18	19	37	37				12	3	45	17				10	4	16	2
		1	2	4	5				20	23	25	45				30	4	36	20				12	6	20	16
		2	7	7	5				38	13	29	45				15	3	42	28				6	8	25	19
		8	4	8	5				33	27	18	30				5	10	24	23				9	8	11	15
		6	5	7	5				20	22	29	24				14	6	19	6				9	3	4	24
		3	4	2	5				37	14	27	29				21	3	34	18				12	4	18	5
		9	7	6	0				37	17	28	49				11	14	25	25				7	4	4	14
		2	6	6	5				44	29	9	26				11	5	10	14				5	5	12	14
		9	4	4	4				46	12	29	37				19	10	41	27				7	1	13	19
		10	6	1	2				34	20	35	27				18	13	30	21				7	2	12	13
		8	2	6	3				39	16	48	17				25	7	24	7				8	7	7	13
		1	3	11	4				34	8	48	15				14	4	11	13				5	5	29	8
		12	7	9	7				39	15	32	22				9	7	24	8				4	8	10	8
		1	7	6	9				34	18	46	33				10	6	35	3				5	4	14	14
		9	4	4	5				67	10	31	43				7	5	20	12				10	7	20	7
		7	6	5	6				39	25	32	34				27	14	10	27				12	4	15	12
		2	8	8	5				18	10	35	51				24	0	30	9				9	2	22	9
		9	4	7	7				31	1	16	45				12	8	43	8				3	5	12	12
		6	3	6	2				16	20	31	27				11	2	24	25				11	12	28	22
		4	6	5	2				18	15	32	36				11	5	23	24				7	4	21	22
		3	1	1	8				38	19	39	46				29	24	31	33				13	8	5	15
		4	4	5	5				35	15	28	7				15	4	35	20				9	1	14	12
		4	5	9	7				23	0	34	7				22	7	7	21				5	6	23	7
		5	8	7	8				36	9	18	49				11	3	17	23				7	10	9	14
		5	2	5	1				40	38	18	25				9	14	13	4				9	11	8	8
		4	2	3	6				34	25	45	62				11	3	21	11				6	10	14	8
		8	5	10	5				14	8	34	36				13	0	20	17				4	4	21	7
		3	8	2	5				9	21	2	27				23	3	24	39				5	7	9	16
		4	3	10	2				40	10	27	35				13	9	6	24				6	8	18	19
		9	6	0	7				16	19	37	19				18	16	27	9				2	2	29	20
		6	8	5	8				50	24	13	35				14	11	15	10				8	3	9	12
		9	8	1	3				5	19	35	52				16	11	8	19				5	7	33	15
		5	3	6	6				49	29	29	23				11	15	10	31				10	7	11	14
		3	1	7	3				16	8	21	43				14	7	17	30				14	4	9	13
		4	13	5	3				48	3	21	0				26	11	16	23				19	1	15	9
		5	3	8	8				7	12	36	44				17	11	32	24				7	1	13	15
		3	3	4	4				31	17	6	37				11	8	25	10				11	11	3	7
		9	4	6	7				43	13	33	33				14	4	11	24				11	3	5	9
		10	1	1	3				30	23	18	33				7	6	17	25				0	10	12	13
		6	6	6	6				31	10	20	40				28	5	28	20				4	7	8	10
		8	1	5	1				36	12	34	32				18	8	16	20				8	8	19	13
		6	1	4	8				8	23	38	21				13	6	33	19				9	9	12	4
		3	1	5	10				16	31	36	15				19	4	17	21				5	5	3	0
		11	6	4	7				29	26	30	36				16	4	12	21				4	5	24	10
		6	5	4	3				33	22	24	25				10	5	28	43				8	6	11	14
		7	5	8	3				47	20	50	28				19	16	40	26				9	1	18	12
		7	8	2	5				30	22	16	31				16	4	2	13				10	9	1	19
		7	7	9	2				25	21	31	49				13	6	29	17				3	7	14	12
		8	1	7	6				18	23	26	19				16	8	18	2				7	10	20	21
		9	5	5	5				37	18	42	37				14	19	30	8				8	4	17	8
		1	5	6	1				33	18	32	35				9	9	7	21				9	3	8	9
		8	5	6	6				24	30	27	21				20	9	28	13				9	2	32	7
		7	7	6	0				16	9	36	42				25	2	17	8				16	4	19	4
		4	9	7	2				30	8	30	37				2	7	47	19				10	4	12	13
		5	4	6	4				38	16	14	32				9	13	26	17				13	10	10	6
		4	4	7	3				26	18	25	47				24	5	11	20				8	3	13	9
		3	7	2	6				32	18	29	24				22	17	19	29				10	6	9	7
		6	6	4	5				36	4	39	13				13	2	6	25				6	8	21	8
		2	10	5	1				57	10	41	43				24	5	14	9				0	6	16	21
		8	9	2	2				36	10	46	22				11	7	16	22				1	7	11	12
		7	7	9	9				11	30	34	26				22	9	1	18				13	8	19	11
		4	8	9	7				27	26	29	32				18	11	18	2				2	10	26	9
		3	5	6	8				27	20	32	13				21	3	10	14				9	3	18	15
		5	5	11	1				20	31	11	29				14	9	20	18				7	9	4	2
		3	4	2	7				14	11	23	14				28	3	16	20				11	6	19	15
		5	4	4	7				28	17	28	50				16	7	21	20				7	9	15	18
		9	9	4	2				56	17	24	38				21	4	26	9				9	5	27	8
		0	7	5	4				13	23	44	35				14	15	14	18				7	8	24	20
		6	3	4	1				20	20	28	39				7	4	8	13				10	5	38	14
		3	4	8	12				49	27	15	44				26	10	31	15				11	8	16	10
		6	1	8	6				16	23	45	52				14	11	46	26				13	0	16	12
		3	8	12	1				41	11	24	15				13	1	33	12				11	7	18	14
		2	10	4	8				28	21	43	10				22	8	16	19				3	6	39	16
		8	2	4	4				23	21	26	32				20	14	26	16				4	6	14	20
		5	3	2	4				33	24	37	44				3	13	18	12				15	4	20	5
		4	10	8	3				23	13	21	17				10	10	26	21				9	11	28	11
		7	7	2	7				23	33	18	32				12	11	19	17				9	6	18	6
		5	2	2	3				19	10	42	56				24	3	5	39				7	6	14	15
		2	6	5	5				25	25	22	25				28	15	29	14				2	5	22	20
		4	5	6	10				39	11	23	32				14	1	33	25				8	5	27	24
		6	7	3	3				42	33	37	27				6	16	3	23				2	3	28	26
		8	6	10	3				35	19	37	22				19	3	28	31				7	6	16	1
		1	5	5	5				20	11	45	48				17	24	28	10				13	9	20	8
		0	4	6	0				31	11	38	10				22	5	32	17				7	6	21	12
		3	5	2	5				12	1	42	38				5	14	19	24				10	1	14	19
		4	8	7	5				32	26	60	39				12	16	26	5				11	0	13	10
		7	1	12	5				12	19	18	15				16	10	17	12				6	5	19	16
		9	6	3	6				35	23	11	63				6	18	21	9				9	8	16	11
		7	8	4	7				14	24	42	29				9	11	10	16				15	9	10	11
		6	4	5	1				12	11	26	14				21	2	9	19				13	1	15	12
		5	2	3	7				34	30	21	40				22	14	30	16				2	4	18	13
		5	6	4	6				30	18	29	40				28	11	4	12				0	9	35	11
		1	4	5	1				14	17	20	36				13	8	12	17				4	8	6	22
		4	7	7	1				31	18	24	51				14	17	33	16				6	1	18	13
		1	7	5	6				34	24	17	37				17	16	9	38				15	8	18	8
		7	4	5	9				22	25	29	47				16	5	11	8				0	7	10	6
		4	7	4	3				42	7	17	35				18	9	22	24				5	11	21	17
		6	7	6	5				12	33	3	14				18	6	31	19				4	4	29	11
		2	7	9	0				29	13	9	6				5	22	20	9				9	7	2	11
		4	3	7	7				38	23	43	38				17	13	9	11				5	5	23	5
		1	5	5	5				34	1	53	21				14	14	32	20				12	7	3	6
		2	5	2	1				52	19	29	43				24	6	53	18				17	7	12	18
		5	7	1	5				33	26	16	46				17	1	5	21				5	2	19	10
		4	4	3	7				21	30	24	28				17	13	29	11				11	5	32	6
		3	11	7	1				25	18	11	24				15	7	19	26				8	7	21	17
		7	8	3	8				28	1	28	26				18	7	37	12				2	3	14	14
		6	8	3	4				38	0	41	12				7	6	21	14				9	3	20	22
		3	6	3	7				15	13	32	38				6	15	19	8				4	5	10	16
		3	3	0	3				23	25	18	17				8	8	19	20				2	5	27	10
		5	4	7	2				40	25	26	13				8	3	25	25				4	5	2	20
		4	7	5	7				29	32	23	26				0	18	18	12				10	3	19	7
		9	3	6	7				51	2	20	47				14	13	26	8				1	1	13	20
		3	8	9	2				51	9	24	35				17	6	18	7				8	8	9	12
		6	0	2	8				30	17	47	46				16	15	27	18				4	4	16	16
		5	2	9	7				43	13	52	24				18	7	13	19				8	2	19	14
		3	9	6	0				21	13	35	30				22	2	17	1				7	3	25	19
		5	6	6	6				22	19	28	24				9	6	30	20				4	5	28	11
		1	2	1	4				51	1	50	32				22	2	3	25				7	4	28	10
		7	8	12	8				27	20	39	41				18	2	13	8				8	2	31	21
		2	3	0	3				39	20	58	39				15	5	10	27				8	9	10	10
		8	5	6	1				32	32	31	35				18	1	26	22				5	4	5	12
		3	7	3	2				33	14	55	29				9	12	14	19				9	5	24	12
		5	4	3	8				46	16	31	17				8	7	27	11				5	8	3	16
		3	1	3	6				26	24	47	5				13	15	8	23				10	4	14	17
		9	4	3	3				18	14	20	41				11	11	38	10				10	6	17	14
		4	3	7	10				55	24	18	25				10	1	28	18				8	7	11	12
		9	4	9	2				30	17	26	39				21	14	21	2				7	10	31	17
		8	6	9	1				40	8	32	32				19	14	20	12				4	3	14	20
		10	5	3	5				18	26	44	31				13	1	36	19				0	6	5	13
		6	2	4	2				6	26	23	20				10	9	26	21				6	3	15	11
		8	4	7	4				56	10	42	20				4	5	16	23				7	8	25	14
		0	6	0	5				42	7	30	42				17	14	32	13				3	3	3	22
		6	5	5	0				26	14	38	5				13	7	2	18				14	3	20	13
		4	6	2	5				60	10	4	39				18	3	12	31				6	5	22	20
		8	4	5	2				26	30	49	21				14	10	38	22				4	4	9	17
		7	9	3	3				19	17	31	30				11	3	30	11				9	3	11	13
		2	8	9	6				6	22	20	43				14	9	32	22				7	0	6	11
		2	12	0	7				36	29	44	3				3	16	4	20				8	4	3	8
		4	12	6	5				49	30	30	7				19	6	9	28				10	1	31	24
		5	5	1	0				26	15	36	26				9	4	26	12				5	7	19	6
		7	2	5	3				42	10	32	31				19	0	2	4				0	4	20	20
		3	5	6	5				35	14	52	11				27	18	21	20				3	2	18	22
		6	4	4	5				41	12	54	36				3	14	19	5				5	7	17	12
		3	2	11	4				36	10	56	24				17	5	10	7				10	4	15	6
		6	4	1	6				21	25	32	45				13	6	16	34				5	5	11	7
		5	7	7	3				21	26	2	24				6	1	16	24				11	2	8	15
		6	2	1	8				33	22	17	31				6	6	19	8				13	1	7	6
		7	2	1	5				14	24	13	53				10	8	19	20				14	3	21	10
		6	6	1	4				31	19	25	33				13	4	8	20				6	5	16	17
		1	6	5	1				17	14	54	35				13	11	22	8				11	2	19	25
		0	5	5	7				11	25	26	30				6	14	16	10				12	5	14	16
		6	8	7	9				22	21	23	31				16	7	28	4				9	6	25	12
		5	8	4	7				41	25	24	21				21	21	34	20				9	2	9	13
		6	8	6	2				13	31	22	25				11	12	19	38				11	11	29	29
		7	2	7	6				28	24	21	50				9	11	16	12				6	2	18	14
		3	6	6	4				23	16	40	28				17	9	16	6				10	7	34	6
		7	4	4	4				40	39	55	25				17	6	22	11				3	2	12	18
		1	4	3	5				24	16	32	2				9	0	15	24				13	7	3	21
		1	3	7	5				9	22	38	30				10	12	57	21				10	1	13	19
		0	4	2	8				22	22	41	18				22	1	39	19				5	5	28	17
		2	4	2	11				9	24	18	13				29	10	21	5				10	7	2	4
		8	2	4	8				30	10	42	47				21	8	15	25				5	3	22	15
		7	1	5	2				36	20	19	27				22	8	22	5				5	2	17	15
		11	5	4	3				38	10	25	3				16	1	20	16				6	7	21	11
		0	5	5	2				35	20	38	32				13	2	4	18				6	2	27	17
		8	0	3	7				56	11	14	30				10	14	26	15				7	8	20	21
		6	3	6	11				10	15	34	21				10	6	8	30				7	1	28	14
		6	6	9	8				51	10	14	54				10	7	24	1				1	3	14	4
		10	2	9	4				30	13	27	36				21	14	12	21				10	3	8	11
		9	8	11	1				4	22	9	27				27	6	14	11				2	5	7	14
		4	4	6	4				34	23	32	31				4	7	27	5				8	7	22	12
		3	2	3	9				29	12	22	46				19	7	41	8				1	0	22	15
		4	6	4	6				24	30	21	46				8	21	3	19				6	8	10	9
		6	6	8	4				21	21	39	23				17	3	22	24				1	1	7	1
		0	2	7	7				35	25	19	25				22	5	57	9				13	0	7	13
		7	2	2	5				16	18	20	27				10	9	31	13				8	3	9	11
		9	2	4	3				38	15	24	44				26	17	33	17				4	10	9	8
		8	10	0	11				27	28	46	5				15	13	38	18				16	5	8	12
		7	5	2	0				29	11	32	49				17	16	10	11				4	1	5	11
		6	4	2	6				7	17	30	30				23	13	20	25				14	2	21	20
		3	2	2	5				19	23	20	16				19	3	29	29				15	6	17	11
		12	6	7	0				8	19	51	27				19	1	22	19				8	13	13	7
		6	10	3	6				34	2	16	45				14	14	22	17				10	4	14	2
		5	1	7	3				14	19	15	41				18	10	20	23				12	1	20	19
		0	3	0	8				37	6	24	21				16	4	26	23				11	5	8	7
		3	0	1	5				20	21	31	28				9	3	11	6				7	8	1	10
		5	2	4	5				20	10	39	43				12	0	23	20				12	5	14	14
		6	7	3	5				33	6	32	15				15	13	32	7				11	6	8	6
		9	9	4	9				47	25	31	24				15	13	50	28				9	5	24	13
		5	8	6	6				1	14	34	19				17	6	37	17				1	3	15	23
		8	5	6	5				2	20	64	33				15	6	12	15				12	4	15	14
		4	5	8	10				50	19	33	37				14	2	43	5				5	5	12	11
		5	2	3	1				32	18	42	19				20	15	19	11				4	3	5	19
		3	4	7	5				19	20	23	40				16	10	25	6				11	6	22	13
		4	2	2	7				18	25	13	19				24	13	43	21				13	4	17	9
		7	9	7	3				27	0	33	19				16	13	8	22				7	6	15	10
		6	4	10	8				47	29	43	25				13	17	30	19				3	8	20	7
		4	6	5	9				44	24	32	24				10	5	12	25				11	6	10	23
		7	4	4	6				35	33	37	26				8	13	31	9				6	8	27	13
		8	3	7	6				16	28	32	51				10	14	2	13				5	8	12	19
		11	6	7	5				57	15	10	38				17	8	18	20				5	4	9	7
		2	5	0	7				32	16	29	44				13	6	25	17				11	2	17	18
		5	7	4	10				19	25	23	22				10	16	28	31				6	9	18	19
		3	1	1	6				13	18	14	30				10	10	36	21				2	8	25	10
		2	5	8	4				53	12	49	49				18	12	12	21				6	10	12	8
		4	6	12	6				19	23	10	47				12	9	17	13				6	10	25	16
		3	5	7	7				40	14	30	45				14	6	35	29				4	3	8	6
		4	8	3	3				50	4	21	54				12	12	20	22				4	4	34	16
		2	1	7	8				15	11	10	49				11	2	20	18				0	6	20	16
		4	6	6	8				70	22	21	22				12	1	9	23				16	11	15	17
		6	3	3	0				24	30	45	7				13	11	22	25				6	7	17	3
		5	4	6	5				21	22	60	33				9	12	19	29				5	9	4	9
		9	6	6	6				7	29	22	22				19	15	25	25				15	6	7	13
		1	7	7	2				37	28	15	53				25	7	23	28				14	7	5	3
		2	5	2	5				26	20	57	45				18	20	35	8				9	0	28	13
		8	9	2	6				36	27	37	45				27	15	40	24				11	8	21	19
		5	0	3	5				52	6	29	33				13	11	20	18				2	6	10	10
		2	5	4	6				11	17	32	29				12	11	13	15				12	2	23	17
		2	1	4	1				29	12	34	31				20	15	27	18				6	5	17	18
		10	0	3	0				24	26	19	8				22	8	23	20				7	10	10	27
		1	10	9	3				22	10	35	13				17	11	33	13				17	4	27	8
		3	1	7	8				47	24	37	27				19	4	6	17				14	4	6	13
		13	6	6	3				20	28	47	44				10	5	26	26				11	6	10	5
		7	9	1	5				33	21	32	41				8	16	9	28				17	4	22	14
		6	3	7	8				33	16	36	32				15	5	25	27				11	9	8	7
		3	1	1	3				41	21	10	12				7	12	8	29				14	3	17	10
		4	4	2	6				22	13	19	29				22	7	14	27				3	5	11	18
		6	8	3	4				43	23	48	15				19	4	34	9				6	9	8	19
		7	4	0	7				41	27	28	27				11	16	22	26				5	1	2	8
		9	6	9	8				29	16	44	30				25	1	41	15				12	8	32	7
		6	7	2	5				22	11	21	29				10	9	27	11				9	8	22	14
		5	8	0	4				16	38	40	35				22	3	26	28				16	6	23	18
		4	2	5	7				32	15	36	5				16	6	18	11				8	4	30	17
		10	5	1	7				22	22	23	23				8	4	14	9				13	6	4	18
	Figure 3f 53BP1 foci density per U2OS cell
	0h	NC	shTD	F133V	shTD+F133V			1h	NC	shTD	F133V	shTD+F133V			4h	NC	shTD	F133V	shTD+F133V			8h	NC	shTD	F133V	shTD+F133V
		272.91	261.69	264.4	174.78	p	0.424016		3876.64	2192.79	1802.86	503.35	p	5.80969e-16		3322.92	2751.7	5285.84	1464.3	p	1.6285e-10		527.51	676.07	1859.8	244.95	p	7.15323e-29
		260.03	99.15	103.9	359.18	p	0.835499		3817.99	2680.9	6007.07	2784.44	p	0.260766		1469.78	1211.65	3902.21	3047.31	p	4.43664e-08		815.98	880.51	822.28	1949.35	p	1.09572e-62
		211.67	147.99	73.29	221.86	p	0.963533		3978.62	2787.76	2110.72	4365.38	p	0.340026		2524.42	2276.86	2402.46	3988.19	p	2.6398e-13		370.26	604.29	2719.17	2863.04	p	3.46518e-35
		367.11	221.43	240.19	270.59				3182.63	3155.73	5636.66	2894.51				2224.48	1273.78	4645.96	2841.56				1194.1	626.65	1811.02	1632.77
		256.23	232.63	154.18	178.03				2709.84	2567.82	4136.87	2357.75				2320.41	3090.95	2172.44	1702.59				1728.47	399.6	3587.38	116.25
		220.76	230.91	57.25	259.83				3758.45	3133	2161.87	2315.53				2413.61	2009.64	2340.52	2841.53				982.07	610.97	1093.79	2722.96
		178.88	173.99	214.78	288.31				6019.68	2820.84	5468.68	4445.88				1560.64	1880.41	3175.4	4519.24				825.02	456.82	2611.41	1798.27
		232.4	396.21	155.44	198.78				3223.18	2657.53	2745.73	5741.44				1500.37	562.79	2458.07	1907.31				600.43	420.98	2737.35	801.01
		341.26	245.79	191.61	176.14				3510.95	4469.58	5664.14	3045.47				3210.6	2736.35	3940.83	2610.29				571.79	547.66	2591.2	1357.64
		198.33	197.05	258.05	146.75				3328.57	1502.03	1331.59	1997.87				403.11	1827.39	2028.79	3151.64				459.42	1037.03	2008.71	206.59
		208.52	214.7	237.84	136.82				5738.19	3752.58	4481.64	4739.56				953.53	1533.62	369.68	3885				923.67	387.83	2370.79	2365.76
		189.94	312.23	200.72	92.81				3310.5	1716.26	3878.61	1445.63				2218.6	1666.61	2439	5168.07				815.49	825.59	2287.83	1561.02
		234.89	250.03	311.11	151.48				5016.95	2258.21	5388.87	1583.54				802.33	2457.12	1842.37	3520.81				783.99	318.19	530.95	1510.88
		207.61	92.63	258.36	220.03				4180.12	1575.63	2337.7	4857.48				2053.83	1505.28	1145.98	5744.56				1358.99	435.47	1936.71	1178.37
		186.29	269.56	197.42	126.98				582.49	2587.11	4445.6	3826.61				3328.38	2665.88	3530.09	2878.83				866.06	384.45	1250.47	3029
		363.57	287.56	253.49	108.57				3355.78	4545.14	6205.17	2956.03				2514.7	2209.53	2745.73	1000.15				315.08	124.96	1775.31	1302.67
		244.17	139.92	207.24	242.15				4226.56	699.39	3480.99	3078.82				2432.46	2130.49	2756.78	2579.39				311.09	445.86	2375.04	2498.73
		327.41	224.54	104.91	181.2				2871.18	2154.79	2789.89	3795.46				1438.46	937.17	300.76	2169.35				1135.01	453.43	733.45	2776.7
		247.69	225.34	319.86	336.82				1606.46	3073.02	2999.57	4758.52				3461.61	2544.18	1537.83	872.76				574.65	1110.39	1077.36	2188.36
		202.84	192.45	231.34	124.44				2168.15	3438.44	5121	4929.24				1791.5	396.69	95.79	2501.49				450.33	602.35	675.45	2096.14
		157.84	207.13	163.16	108.37				1225.91	3318.4	3787.45	3400.21				3978.55	2306.49	2631.17	1267.1				1466.02	857.62	2839.56	2256.33
		207.97	315.68	232.32	246.17				3672.25	1380.16	3224.11	3531.84				2232.17	697.37	2157.76	2418.23				444.19	871.39	2860.68	1523.9
		22.92	168.05	157.93	214.02				1011.29	3856.05	4993.08	1564.19				2534.44	1770.14	3140.93	3264.91				939.04	438.32	2419	2334.49
		221.03	222.58	136.04	86.28				2019.55	4024.92	6178.76	4074.94				1953.04	2496.54	2454.17	2183.26				361.2	929.5	574.4	1983.7
		174.4	301.86	144.94	190.34				4821.62	3996.56	2858.17	2212.18				1761.89	1868.74	841.72	1439.21				977.28	576.29	3819.75	810.04
		225.91	164.94	277.21	211.14				5936.73	1589.36	1256.63	3836.42				660.41	1775.9	3334.51	1833.65				464.41	349.69	1674.86	940.04
		221.88	150.46	399.52	116.81				3690.08	2773.28	1452.39	2372.04				1723.47	1461.47	76.8	2451.24				900.74	394.58	1171.65	475.5
		168.63	229.21	350.61	180.73				2215.64	3670.41	3064.86	2050.12				1741.05	1368.95	2507.98	4349.67				830.85	883.72	1441.8	1497.83
		327.23	234.17	224.61	235.49				1692.04	1991.22	2918.75	4811.34				2953.13	481.72	2161.93	2754.94				605.29	619.3	2080.01	900.79
		114.24	211.81	213.99	273.59				2316.96	3130.84	3944.39	2441.95				2287.87	2455.1	3966.85	1835.15				624.61	757.01	1246.93	1168.92
		164.74	307.42	236.19	152.57				3260.24	1096.24	2281.27	4943.51				1518.57	1589.95	2032.34	3722.81				477.14	853.6	1320.03	1134.74
		322.72	4.42	85	185.27				1878.66	2244.51	2978.25	2833.47				1625.23	1645.83	1423.98	1510.73				599.88	494.56	1769.54	2277.34
		222.02	197.91	147.21	308.79				4836.96	3096.12	4492.41	6445.87				2623.25	2160.12	727.51	2557.35				650.49	77.68	3282.3	3494.5
		157.7	346.9	299.72	234.68				4330.55	2744.12	4999.35	2576.92				1952.34	2118.34	2180.97	4103.88				1069.41	670.85	355.47	1293.54
		288.74	193.66	244.26	285.14				3898.74	2115.7	4014.35	2397.32				2076.07	2049.12	827.98	2990.18				762.99	473.59	2247.96	1305.35
		219.38	71.24	247.84	145.74				2190.67	3534.89	2145.56	3365.19				3222.19	1682.08	2665.54	1526.23				455.77	530.03	807.03	2414.25
		101.35	163.62	178.4	227.05				5728.38	2240.81	524.2	6124.86				1835.12	1148.7	3723.14	2267.14				1084.51	616.49	3354.79	3209.35
		249.52	291.15	162.72	209.69				4181.15	2923.88	3415.81	5121.73				1195.26	1422.48	1779.9	3456.99				1277.72	860.07	1085.14	1278.48
		257.58	321.83	227.75	260.95				4229.39	4687.41	4858.73	4407.29				3202.93	1370.58	2805.96	4038.87				1371.52	376.85	557.73	1208.79
		156.46	216.89	204.69	157.43				3826.24	2432.36	4114.96	5421.62				1404.76	1556.67	3337.15	934.06				1135.39	468.37	2494.66	761.59
		241.22	274.64	141.88	177.87				4805.41	800.32	3659.49	1500.93				2802.07	2140.33	2774.95	4006.89				793.6	751.39	2772.88	1403.6
		121.99	228.04	199.34	193.82				4353.56	3289.62	2004.43	5433.97				2302.72	3100.08	4594.72	1008.53				728.83	223.06	1561.64	2718.35
		239.8	206.62	208.47	219.21				3603.6	2643.2	1321.36	3800.4				2779.6	2780.53	3347.61	2161.9				1047.8	482.13	1378.96	3286.12
		265.84	220.07	109.6	208.1				3661.48	2741.85	3484.94	3865.78				1588.94	782.52	446.55	4371.24				1140.42	158	1869.67	1675.63
		399.78	351.99	254.74	197.7				3093.03	3835.16	1991.51	3610.37				1848.33	2023.12	1183.87	2862.78				61.24	154.61	1286.03	1529.38
		127.68	129.44	253.54	142.61				1801.24	1835.23	4359.65	1768.86				1847.54	1854.69	1540.73	2805.27				1034.74	122.8	2281.88	2341.37
		267.63	257.7	116.47	139.4				2572.28	1306.34	2149.23	2556.59				1537.96	2744.62	2358.32	1658.8				235.11	233.45	2132.01	1267.05
		131.75	147.52	229.47	144.77				3198.59	1627.56	7786.67	3774.89				3210.28	1891.26	2278.95	3411.83				813.87	443.53	1069	2276.86
		268.99	139.94	225.54	229.02				5301.86	2280.02	3800.62	3515.95				1556.2	1015.82	2496.08	3473.11				411.52	286.85	1851.47	1332.06
		170.74	190.83	110.25	209.55				1776.45	2313.39	3930.71	3237.62				2633.71	1793.82	969.66	2913.36				1325.35	290.29	2745.36	1405.28
		251.01	317.42	95.35	96.9				3643.31	3625.04	271.7	5149.04				2059.91	2012.89	3604.19	1039.26				43.08	368.44	1907.55	539.32
		21.68	307.98	177.66	282.49				3241.19	4285.26	6619.34	3488.34				2681.15	2756.13	5421.14	896.25				1122.68	468.6	2273.12	2106.21
		308.33	171.37	245.93	163.07				3869.34	2955.92	3519.57	1743.18				483.88	2031.17	2145.46	2566.99				678.42	540.43	1712.87	507.74
		201.84	97.64	221.86	211.3				1203.82	2871.03	4864.17	1943.01				2777.93	1152.68	1618	1963.9				1158.42	1202	2558.61	1020.34
		164.08	280.91	132.15	279.65				2114	2053.55	3082.8	3960.19				2619.75	1307.24	2770.75	3919.28				927.46	383.64	1420.61	832.15
		145.9	154.67	151.4	295.92				4376.06	1722.05	4184.58	4750.85				137.13	1974.19	2831.07	2360.61				909.64	744.13	1907.15	1041.03
		173.04	194.4	170.91	250.51				4206.13	503.81	4001.72	1601.14				2745.81	2690.92	3382.18	3182.29				623.16	314.56	1958.75	2048.2
		78.44	304.25	206.93	317.67				4079.74	2115.74	3641.43	3478.04				1689.09	1774.07	4535.31	3394.4				1167.54	416.14	1891.98	155.39
		244.7	252.1	151.1	315.6				3462.07	3897.06	4670.12	4453.35				2905.37	1150.23	2795.51	4389.83				1181.9	660.33	3161.38	1460.26
		228.68	288.26	171.74	354.59				3380.25	1649.55	3564.5	2536.09				1812.72	1826.76	134.65	4519.49				118.88	704.71	139.36	2521.14
		375.63	188.63	84.53	208.2				1315.99	2542.84	4098.01	2131.75				2032.7	1185.19	1358.51	3708.93				1165.34	633.16	2084.37	2829.74
		35.25	210.26	183.23	207.67				3769.63	1351.66	4118.45	3934.23				1843.71	1987.08	1942.07	3812.31				1418.12	510.87	1909.09	2120.89
		175.73	142.9	151.24	216.95				3173.77	2477.48	2988.96	4881.77				1364.93	341.09	3542.91	4142.41				173.79	425.52	2343.15	21.06
		145.22	96.77	122.79	228.32				4007.7	2995.21	4849.45	5727.19				3109.54	2629.64	1104.99	2758.24				1068.85	185.67	2536.8	1814.08
		236.42	266.09	137.46	129.56				3596.86	1736.62	2149.36	3606.29				2378.26	1974.33	3789.91	6351.08				1144.04	111.49	2549.21	2191.63
		275.26	224.83	399.6	276.05				1161.46	2627.66	4904.41	3792.78				1901.65	1452.26	1767.49	1702.21				684.86	430.07	228.36	1771.53
		219.38	237.69	189.18	216.99				3741.51	663.52	3671.14	4927.22				2032.34	1896.45	6062.71	3759.86				991.23	114.88	1281.49	2064.25
		27.95	190.62	11.3	170.67				2956.58	3971	951.22	785.5				798.41	2321.07	807.09	2115.77				1093.03	286.93	1839.6	1240.18
		308.43	173.01	231.5	219.09				4277.55	2610.75	3740.52	5317.58				1489.64	1243.06	4253.16	2150.27				418.43	1002.7	2926.67	691.5
		146.12	245.37	172.01	128.68				3167.24	4547.23	3529.1	3895.24				1827.25	1037.26	2624.77	5643.19				1082.65	558.91	1939.14	2847.7
		161.49	72.77	356.31	234.96				4448.03	3905.63	2810.81	2645.84				2535.25	799.76	3234.55	2740.28				706.77	612.45	1912.23	317.02
		224.04	258	205.76	218.09				5289.07	2508.23	2162.68	4438.62				1684.21	843.79	3720.32	2443.54				1275.13	125.73	1269.41	2451.52
		210.68	284.75	151.25	290.88				3283.24	3469	5341.62	3561.18				2588.95	2996.05	2072.29	2616.81				47.54	200.24	725.39	795.08
		201.4	287.53	260.82	162.85				1789.74	2841.53	1927.99	3569.24				3247.37	3115.72	4998.22	1705.33				1279.98	310.15	790.67	1569.09
		121.83	48.99	312.92	291.15				2306.8	3040.17	3880.24	2170.61				999.93	784.4	4433.09	667.52				555.12	965.72	2329.86	1088.28
		207.55	99.18	189.9	292.08				3386.52	2895.41	3443.63	2732.8				2863.31	503.32	3434.68	3503.72				728.47	786.2	823.53	1263.46
		238.19	247.36	286.07	257.24				2460.87	2772.72	3237.35	7115.53				544.03	1614.92	1497.13	2735.08				1316.15	52.04	2417.39	295.56
		181.48	277.13	221.22	233.27				1465	4329.95	2304.75	1534.9				1317.75	1480.51	1517.88	3115.28				1306.9	909	2037.53	1535.23
		238.32	283.6	161.67	163.43				3701.13	3014.29	6616.14	3378.36				1590.54	2812.04	4006.98	1843.75				56.86	822.29	1834	466.45
		240.72	106.19	180.24	25.51				1720.12	3189.06	4143.89	1447.58				2455.45	1897.99	2077.96	628.46				1201.95	531.71	1491.61	878.78
		128.43	236.2	210.71	178.7				5562.28	1437.6	3533.67	3612.25				1815.37	870.41	4063.36	1537.21				1395.61	885.56	2543.51	2225.31
		187.44	203.66	169.32	276.12				2386.83	3887.17	3623.29	1750.68				1225	1617.77	2524.93	5501.77				1323.82	204.54	2930	1790.58
		168.53	118.76	247.93	310.13				2567.85	4291.53	3209.05	5682.08				2464.81	1648.35	2837.92	3017.93				1209.27	471.11	2136.87	1784.91
		319.21	190.73	266	321.7				2049.37	3838.51	1247.37	3315.29				1306.56	1811	2385	3049.52				241.62	624.16	2919.81	2042.16
		228.01	332.99	181.19	129.16				4900.12	2933.73	5922.4	2165.41				2831.62	749.63	2549.62	3231.35				464.9	620.57	2500.28	2205.03
		282.52	289.94	244.2	345.35				5305.36	2264.16	4452.18	3695.41				1305.64	338.25	2263.56	4163.37				544.92	23.69	1191.96	2022.73
		174.47	145.45	244.33	179.69				3922.24	3552.77	3431.49	5963.73				1196.36	2578	2593.78	3244.51				499.59	433.67	1277.11	1259.87
		105.06	221.68	117.68	263.35				3349.61	2487.27	1441.29	2568.33				2220.08	2233.99	3739.6	125.04				975.59	284.62	1264.6	971.39
		339.15	226.83	296.99	420.28				2694.1	2286.5	2834.19	3426.75				1465.78	1274.11	3305.56	4530.11				532.37	673	23.13	2136.53
		124.7	335.47	162.46	314.74				3895.28	3396.11	5172.9	3571.55				2102.61	1484.87	2869.84	2090.92				1143.23	101.92	2435.83	1837.95
		172.74	214.48	129.89	122.02				5583.31	2221.45	1731.8	2762.09				2498.8	3070.59	2861.09	2113.68				806.3	334.56	2090.34	25.7
		208.07	292.95	199.93	287.38				4668.55	2948.28	890.78	2522.4				1743.92	3114.22	1848.42	1666.1				1237.71	497.02	1902.44	237.8
		214.63	55.33	121.92	278.67				3287.48	3555.05	4172.03	5688.04				3402.02	1989.26	2524.11	3226.34				564.62	581.46	2423.66	769.33
		315.48	312.55	149.82	238.14				5007.35	2077.05	5702.03	5174.72				859.41	2778.59	1704.4	3472.75				987.77	865.22	2057.73	459.73
		200.42	124.31	239.79	288.26				3642.11	3669.67	4614.68	496.06				3415.59	2961.28	2798.34	1969.44				520.65	346.84	1501.28	1054.92
		288.36	225.62	116.96	259.51				4089.3	3087.06	5999.24	2967.8				688.9	1825.34	2386.96	2642.06				450.75	412.72	625.57	648.01
		226.33	299.79	118.8	64.2				4362.61	2710.66	2741.5	3707.87				1271.81	2239.21	2540	2040.99				812.19	440.26	2956.38	1257.7
		105.88	232.94	277.83	93.22				4945.36	3500.49	3241.83	4511.13				2637	1807.97	3176.24	4205.98				1203.75	220.56	1378.04	993.53
		275.23	384.84	264.85	155.93				5989.24	3748.78	4410.37	2459.49				1112.45	804.43	1906.04	3563.07				1078.39	442.55	1383.1	2554.09
		326.25	185.83	199.46	167.54				916.67	2296.72	3625.23	3724.88				2867.25	1144.28	1077.58	3710.8				1125.16	114.12	3387.21	3207.99
		259.26	168.72	239.85	250.99				5891.55	3048.68	2240.93	6642.72				2548.38	1608.86	1894.19	4499.97				1536.89	54.46	870.77	1313.98
		274.14	201.27	246.03	194.12				1720.89	3121.87	3232.72	4714.56				2171.51	682.63	1026.75	3212.39				791.89	424.59	2175.56	1726.59
		216.87	197.47	284.35	291.01				3200.45	1417.72	2789.97	2864.06				2851.25	1251	4584.9	1192.81				797.76	651.2	2646.34	600.46
		139.54	199.46	152.6	333.74				3019.11	2063.92	1238.28	4454.02				2009.47	1504.52	3719.57	2067.76				490.46	606.21	2449.89	2206.02
		189.6	193.02	322.06	295.36				3667.02	1464.65	2134.97	4275.52				1194.56	1510.66	3096.56	2567.53				965.59	1059.45	825.88	911.79
		337.36	214.47	271.45	245.35				5448.58	1289.23	2243.27	4243.74				2446.58	2358.33	4050.81	1900.54				724.37	262.61	2942.23	1431.38
		215.74	129.29	134.34	190.03				4181.13	2814.94	3600.06	1629.99				1960.87	2172.89	3852.7	1127.48				127.56	673.43	1686.72	2804.3
		195.41	200.57	267.59	254.51				6016.02	4370.24	3263.83	3313.55				1945.56	976.39	3484.39	2638.36				969.75	427.44	1277.28	402.88
		75.07	153.32	266.05	136.96				1935.63	3173.97	2200.63	4928.17				1209.83	845.21	2584.72	3823.8				812.7	656.76	1804.02	871.47
		274.77	249.83	146.51	106.53				3158.59	2602.95	1259.32	3915.25				2362.78	2013.08	559.9	1353.12				1052.67	601.47	1966.32	1366.39
		223.85	147.09	260.11	260.97				109.68	2827.88	4440.43	3216.77				2928.58	88.62	2773.08	513.85				935.31	814.1	2424.55	1278.96
		213.2	346.17	199.97	100.97				3550.35	2156.05	4078.47	5499				1613.67	1028.1	1685.82	1397.7				1416.08	613.51	1100.3	1275.08
		213.85	121.8	113.51	52.31				3302.61	2258.28	1619.36	5055.14				1007.07	1916.25	14.65	2279.65				1042.58	560.7	2117.82	2007.5
		261.16	269.48	187.84	101.5				3668.34	2393.86	6536.02	2589.68				1731.38	1051.09	2655.71	1042.82				120.92	490.97	223.8	2262.51
		309.16	261.72	238.88	191.46				4715.01	3514.43	2515.33	1957.04				2328.64	1215.02	3629.02	2112.84				1159.36	561.64	1577.36	1392.04
		138.63	250.45	167.64	217.6				5258.47	1862.05	1789.8	2553.45				4087.91	2715.73	2176.92	2727.32				1188.7	608.15	1823.85	741.73
		278.7	245.88	210.45	161.71				4426.46	1253.64	3861.4	717.96				2190.16	1472.98	3145.79	4784.77				271.51	567.62	2568.18	520.88
		176.68	242.62	150.09	303.98				3371.71	2805.02	4457.79	2561.38				2558.84	2354.16	1077.72	2331.92				1147.77	135.07	662.3	1620.5
		206.91	178.68	311.95	170.98				3507.35	790.35	2268.45	3940.66				3574.69	2212.43	2510.58	4932.6				892.23	367.84	940.29	562.08
		174.21	207	83.29	180.96				3096.64	3581.23	4419.18	3095.98				2852.15	1338.75	330.01	4825.65				547.19	415.93	1818.7	2291.8
		235.21	275.45	385.53	280.82				3145.58	3258.35	4355.46	3694.96				1106.98	957.36	2966.06	4832.92				421.3	881.75	1842.42	1029.15
		138.4	185.03	235.96	401.24				3931.39	2841.69	4020.92	3638.21				2892.68	3021.28	4371.65	1791.64				537.56	201.07	1830	2158.39
		234.74	304.02	210	345.48				3246.5	2875.56	2115.26	5985.84				1491.6	1803.8	1696.58	2466.75				98.87	738.06	1333.91	1057.69
		171.69	181.66	150.33	259.94				1719.46	2981.84	2736.29	3656.94				2483.92	1222.05	3036.81	2989.94				883.27	966.48	1361.82	1032.97
		166.31	14.21	66.1	177.94				298.52	2151.67	2633.89	1770.49				3194.7	1532.99	2766.84	3515.65				692.15	264.78	1829.71	577.22
		176.98	329.82	225.09	219.31				3142.59	2652.75	2646.9	5730.78				2935.97	1523.1	5390.94	2517.15				613.37	388.12	2658.17	1148.53
		84.27	257.41	168.5	233.24				3168.81	3436.81	3395.6	5283.27				683.97	2104.33	1486.89	1807.45				849.78	756.93	1269.95	683.44
		235.48	194.51	91.4	145.75				2414.04	1645.06	4648.67	3182.68				592.85	1385.22	2762.26	2604.83				340.66	790.25	1669.92	1188.13
		287.51	307.79	181.63	197.38				4012.71	4019.71	5405.4	3830.43				1824.03	1767.29	687.29	2148.1				869.39	371.61	1426.64	783.8
		192.82	378.19	172.75	127.2				2270.56	3118.65	4098.99	5694.83				2898.33	1911.65	3657.77	3459.98				1356.45	407.28	1904.4	1837.64
		177.88	164.78	165.33	325.32				775.75	2075.32	3980.23	4034.69				3218.6	2273.28	4393.12	4152.22				1052.85	1220.57	1860.06	1531.44
		286.08	168.55	44.76	257.07				4110.36	1930.67	3485.32	2275.52				1743.14	1036.25	1218.93	3226.05				192.24	573.49	390.53	1785.27
		83.72	218.58	270.3	367.4				4698.28	2288.44	2224.82	3680.52				2142.44	1441.72	3882.76	915.08				519.95	312.48	2521.94	930.29
		336.37	118.15	95.47	166.1				2894.45	3086.23	2427.19	4561.03				2852.91	608.29	1493.33	3960.75				761.12	529.88	2338.65	1427.84
		147.13	305.3	166.02	51.69				1855.27	3130.38	2497.04	3407.43				1494.43	1945.53	5452.74	2234.16				934.3	180.16	1362.88	2276.09
		215.36	360.93	246.71	238.21				3772.04	2665.92	3120.5	1957.44				1764.64	1425.84	4433.8	3271.4				722.84	483.65	2440.99	1631.02
		215.88	129.31	231.96	235.16				1765.89	2848.12	3742.49	3154.84				2787.56	1916.47	3539.47	3340.04				952.88	882.73	663.16	582.2
		239	156.95	281.96	239.06				5187.48	2317.58	2790.42	2429.78				2469.91	1470.84	2509.5	3656.9				1291.88	134.7	1644.74	260.11
		225.1	279.95	172.86	383.3				2317.98	2728.43	1783.75	2887.5				2343.83	2633.77	2791.11	4563.86				552.07	738.13	3547.12	1818.86
		211.86	375.97	339.36	301.52				3839.06	2953.02	3457.21	2937.2				2388.81	1347.43	434.15	2298.4				1019.41	742.28	1983.88	1776.32
		108.85	279.07	118.11	147.04				5234.06	4418.05	3551.88	4412.72				2425.46	1614.6	1273.08	2329.09				967.48	151.42	1572.79	596.36
		162.46	167.69	116.57	99.9				5740.11	3636.58	4160.78	3731.7				1276.59	1636.08	121.53	2629.66				1165.34	284.19	1289.5	2212.13
		159.79	203.41	303.61	322.15				3608.61	3559.08	3899.1	3292.39				3172.4	907.41	1545.26	1292.46				523.78	669.56	548.73	514
		178.86	350.99	360.26	263.94				2511.32	2979.41	4637.03	1608.77				1869.26	1349.35	526.38	1671.48				720.19	325.66	1185.16	53.22
		302.69	173.71	188.87	152.18				6129.92	2757.41	1749.06	5797.79				2904.08	1357.35	3584.8	3234.14				865.88	331.12	1713.56	2645.86
		176.91	191.23	230.4	90.44				2779.02	2726.97	4618.09	3986.11				2819.89	526.83	4886.22	4840.24				222.1	265.77	2153.24	592.38
		58.21	214.95	191.67	184.17				3059.04	3691.5	6104.52	4145.52				3170.43	1840.96	3771.18	3556.6				978.54	173.21	575.81	497.27
		346.03	341.55	186.68	294.17				6020.16	2746.43	2195.7	4323.7				3283.57	2274.79	3788.19	2118.78				1053.95	448.99	1474.82	1084.91
		41.14	169.8	324.15	167.94				5427.98	2562.04	3026.21	4989.56				2603.01	2970.98	2643.42	599.27				449.31	211.23	2719.15	1824.76
		76.14	104.24	208.37	211.96				2526.45	3014.01	4574.3	2804.78				2322.5	2530.38	5059.08	1910.66				1379.65	165.15	2240.76	2272.07
		320.55	229.23	315.28	108.06				4149.15	3865.39	1792.01	3850.46				2279.41	1069.95	1506.89	2629.42				740.62	267.29	2596.79	1076
		362.43	247.54	234.83	94.52				3312.44	3412.79	4989.81	4172.14				2418.59	1899.59	3184.09	3692.13				1098.22	468.71	2156.97	1115.75
		23.31	198.29	136.56	251.97				4023.41	3788.33	3037.85	1737.12				1048.68	1326.96	1197.02	2870.51				36.6	352.71	344.91	1586.87
		126.98	213.34	281.22	252.15				3807.12	1767.21	199.16	4202.7				1185.64	2380.36	1960.89	52.54				874.7	743	1862.24	997.99
		323.31	96.98	229.07	189.48				5877.08	2947.5	1861.52	2976.78				2959.24	1037.77	2821.69	3930.53				28.56	632.58	2613.06	169.65
		88.73	345.68	170.05	115.45				5606.02	3110.84	1609.78	4368.8				1153.07	1682.38	4652.25	5157.13				779.18	434.22	3233.23	873.14
		274.68	206.56	237.23	109.4				3491.34	2833.19	3990.06	4076.03				1610.94	1016.46	1626.82	1601.74				145.97	525.55	2055.63	881.49
		110.08	211.75	197.57	94				6549.86	4363.47	1759.51	3422.35				1957.32	1316.96	3270.4	1404.87				1292.42	245.15	1568.77	2418.79
		254.63	246.09	381.5	194.72				3905.32	1313.77	798.35	2335.89				3460.84	1974.61	2513.44	3397.89				755.77	110.18	2879.29	1396.88
		164.47	233.09	181.47	239.99				1379.16	2623.28	5518.03	2632.71				2474.75	2234.2	2361.57	1874.75				829.18	507.11	2796.12	1773.83
		234.74	60.84	235.61	97.94				3972.87	1905.89	3151.36	2777.8				3847.8	1448.99	1848.79	2724				670.31	383.89	1360.69	867.51
		125.88	313.92	25.31	340.36				2775.84	2339.67	5131.3	3859.03				2078.09	1402.07	2039.32	2209.86				375	567.85	2339.16	1536.82
		190.45	193.97	318.24	235.86				5076.32	1953.6	3552.55	3276.91				2697.71	2395.85	1544.01	4673.7				755.01	456.57	1588.85	2254.5
		214	289.35	233.69	191.12				4854.06	1932.64	3832.67	3646.55				2869.67	953.26	3406.63	2186.29				202.98	545.59	499.08	652.3
		133.96	114.37	217.76	263.38				4458.84	2227.15	3268.24	6361.01				3006.92	2318.71	2724.84	3291.96				654.61	613.51	1647.69	2648.8
		245.81	311.95	209.49	308.24				3425.28	3410.94	4417.5	4852.34				2382.75	2284.7	2814.8	4282.59				436.82	348.49	688.9	942.86
		264.03	121.38	273.03	189.4				3725.84	2051.85	2723.67	7243.43				2592.2	900.54	1141.27	1341.46				819.34	649.16	1508.51	2062.61
		323.77	312.58	53.75	317.98				2258.51	3230.27	4254.47	876.32				859.59	1201.06	1094.66	2283.94				550.11	179.61	1863.6	50.16
		329.95	282.42	293.62	94.37				1476.26	975.35	3779.95	3551.27				1651.15	1894.72	3678.41	2001.69				251.32	355.85	330.34	715.2
		193.48	333.69	96.9	309.75				3241.85	2932.75	1873.05	3749.1				2691.07	1680.19	5356.85	2413.05				360.7	279.19	1981.33	1527.36
		331.94	178.44	179.35	176.94				5590.95	3326.45	2782.4	4805.06				3458.2	1216.4	2702.26	6192.73				925.42	446.75	244.32	2176.47
		245.52	152.31	245.07	210.19				5461.58	3283.6	3095.64	6065.52				1366.03	1735.81	1281.23	2486.75				882.14	21.36	2553.52	1016.04
		106.25	236.36	325.36	137.45				4039.16	2511.45	3590.69	3160.16				2669.36	2797.66	2787.29	2933.41				533.61	1031.65	1200.84	2075.04
		174.56	283.06	158.74	390.65				2065.8	2969.37	2378.23	2465.79				1503.16	1504.43	3803.89	555.06				1260.51	565.44	791.38	1687.88
		212.51	325.96	130.32	111.96				4937.74	3282.94	798.59	5956.53				1758.34	2397.3	3625.65	2744.67				1352.07	311.77	1489.51	1707.47
		383.89	189.11	243.44	170.53				4025.75	2061.61	2571.4	3217.38				2593.28	989.19	2206.17	4609.5				906.87	572.83	2472.98	1935.29
		240.44	212.51	309.67	228.5				6414.98	2996.99	3548.4	3378.98				2918.32	51.09	2492.95	1427.29				912.39	21.23	2934.75	2846.18
		114.07	167.56	180.04	51.2				3926.71	3200.66	5328.54	6280.72				1680.49	2373.85	1207.94	995.58				1265.58	119.25	1523.91	1315.49
		138.53	218.11	124.93	150.3				3825.15	4393.42	2391.51	3514.17				2768.37	1654.77	1713.79	4055.33				605.54	314.58	2527.95	1411.19
		130.19	218.65	327.86	197.53				5068.47	5864.61	5118.47	3179.81				3579.56	1897.54	1309.34	2700.99				1130.42	829.5	200.53	1718.49
		329.93	338.13	218.81	114.76				5537.73	1768.69	1889	1287.29				1466.08	1835.94	5051.77	544.18				599.19	309.73	2575.57	830.44
		247.63	135.88	251.53	220.67				1523.33	1261.35	2913.24	6149.98				2489.55	2114.99	1574.18	172.95				517.87	146.47	1138.62	2133.76
		327.1	117.61	143.72	130.74				3106.75	3504.6	1326.91	3063.01				2496.34	1778.71	2451.79	1992.16				1422.01	752.72	940.89	544.75
		230.35	127.83	49.71	186.15				3217.31	3734.43	2858.86	1900.11				1763.53	3195.02	4838.15	1749.12				704.49	597.22	1906.56	752.38
		115.15	269.62	179.77	213.43				6354.59	3118.04	3714.14	3305.59				2513.54	1077.82	1778.32	2873.23				1084.92	693.84	2425.04	1875.47
		111.36	125.97	228.43	164.47				2234.47	2450.7	3803.89	2285.19				2274.89	2185.8	1763.18	3916.11				814.19	644.66	3006.43	1239.7
		243.03	209.94	352.51	225.12				4724.3	4249.76	2182.68	2920.26				1861.03	2180.17	1051.71	3736.71				1130.37	845.21	1740.33	2011.15
		160.09	341.8	153.47	202.04				4857.23	1830.47	5614.89	4576.7				2065.18	3583.36	2993.05	1894.65				1225.27	517.9	1572.2	1341.63
		215.75	159.77	82.46	311.05				2132.36	2730.38	2111.07	4427.18				3226.21	1498.25	3310.59	3456.09				552.12	561.1	2440.09	1061.08
		176.52	40.65	137.64	144.64				4314.63	2393.47	2522.8	3022.17				970.35	2657.01	1217.8	2697.4				575.94	1063.2	2606.8	3359.6
		225	144.54	146.21	229.57				3640.39	3631.37	3417.87	2757.62				1338.59	2198.66	1938.52	2711.97				1554.26	485.63	1776.83	2072.77
		67.94	186.47	244.32	204.13				3884.07	2135.17	3155.99	856.88				2436.27	1295.89	55.11	2095.57				620.13	418.81	1164.98	1291.71
		156.17	4.26	182.68	131.65				1935.48	2837.93	2176.07	4799.96				1833.81	1687.06	549.67	3297.71				1150.35	647.28	1426.86	817.58
		414.36	238.81	131.93	280.3				2293.34	4204.17	4450.35	3169.96				3421.91	2606.5	1824.6	2884.98				882.9	381.72	814.43	1819.61
		235.3	221.2	69.75	240.95				3311.7	2030.41	3757.66	2681.33				2364.48	759.38	911.71	1381.3				1025.58	311.12	2761.19	1173.9
		253.19	317.44	58.04	215.62				2684.34	2835.09	3995.82	4680.01				2291.56	2458.49	4264.9	1090.45				308.96	542.25	1600.44	846.29
		214.46	288.27	272.39	230.44				5249.51	1887.13	4581.33	5858.78				1856.77	647.62	986.32	3152.11				1192.65	692.4	2650.4	739.46
		264.68	258.4	177.15	187.14				3187.24	1929.68	4460.56	3384.2				1798.21	2292.01	2815.97	3937.77				382.3	604.34	1196.34	1332.42
		141.76	167.72	360.47	162.98				4055.63	2229.54	3118.59	1135.74				2363.98	2202.29	1370.26	6703.76				772.4	123.06	379.87	2884.83
		253.97	321.71	228.66	209.94				2781.32	2474.86	3547.97	3157.21				1518.37	3213.9	4439.96	4554.95				1121.67	44.29	2305.51	2416.04
		301.15	217.29	217.05	111.77				5504.97	3804.99	1210.63	5194.18				788.77	3352.74	1772.71	3011.3				177.15	469.07	2339.41	1366.75
		374.78	131.45	70.25	135.85				3111.65	3858.2	634.77	2577.95				3319.7	1005.26	3371.49	534.06				780.22	465.45	2821.9	1922.16
		173.46	227.88	146.81	267.05				4148.31	3140.88	5242.01	4606.86				2181.49	2039.05	1166.98	2142.67				1653.54	186.5	1327.89	455.35
		161.34	142.11	244.08	251.66				3826.9	3848.03	5002.85	2447.89				2129.72	2518.86	1957.58	5108.68				1114.78	673.89	2081.62	1179.29
		193.51	327.44	306.9	229.75				4458.1	3902.87	2591.46	3181.82				2562.13	1617.37	1805.84	3093.17				1432.95	170.35	3196.85	611.07
		171.66	257.53	276.16	207.58				4299.12	885.39	5085.94	1751.2				2631.13	3009.63	1475.9	830.04				906.63	675.19	873.17	1181.53
		294.86	173.41	283.29	294.82				4064.92	1450.74	4764.63	5328.11				2582.3	1054.85	3572.51	2198.52				997.28	372.6	1272.71	1543.22
		395.48	315.04	217.71	197.88				3619.11	2091.07	3400.5	4043.05				1646.24	1558.02	3468.85	2563.07				920.69	935.19	1517.86	1480.55
		299.23	205.6	269.47	172.56				949.12	2382.78	3005.31	3884.56				1659.9	1368.39	2551.46	3694.99				685.52	729.02	637.97	280.03
		367.31	238.73	329.69	135.77				5225.47	4165.18	3090.83	1429.62				4947.45	1785.34	1864.59	3129.01				1144.31	139.54	797.81	1335.09
		135.73	39.68	113.5	134				2052.17	188.08	1807.86	4083.75				625.47	2305.03	4127.9	1622.56				902.3	580.81	992.22	1013.59
		228.11	137.34	200.74	329.57				3395.68	1711.54	1742.42	5849.49				2276.07	2042.63	4614.65	2882.58				1131.14	576.1	2246.14	2945.61
		303.56	328.33	233.92	314.48				2232.85	3477.57	1857.46	2336.7				4415.27	219.3	2422.29	3716.91				951.18	249.95	702.29	626.68
		169.47	287.65	262.88	276.06				3119.06	2318.34	1930.38	4142.24				1703.56	3027.52	132.21	4232.54				1495.5	252.63	710.38	2116.97
		155.27	179.56	218.85	99.54				2936.85	4973.41	3293.6	2090.84				1894.33	1486.31	3198.97	1114.45				537.5	154.28	2022.77	116.58
		230.63	209.32	103.85	311.55				2927.82	2812.43	5007.89	2966.88				2763.05	2507.93	2815.81	2689.02				796.08	609.1	1729.39	562.27
		251.79	205.99	168.54	227.89				2250.84	2152.97	3822.63	2737.57				2465.77	1403.65	7314.96	2934.04				822.99	648.52	3234.06	440.37
		12.13	251.92	328.04	344.98				3727.99	1909.33	6567.6	2753.25				2327.92	2850.92	2862.99	2926.98				1538.59	16.75	606.95	1200.58
		206.31	205.91	49.98	332.91				3063.95	2924.25	2419.15	4222.91				2778.47	1587.45	4429.27	2671.26				1105.94	713.05	2075.12	1583
		100.42	192.31	280.89	131.89				5626.22	1551.42	2308.76	3542.94				4791.46	1021.28	2075.32	5045.41				750.85	70.96	897.41	2451.9
		216.46	109.25	233.34	186.56				4576.94	3001	3270.74	1529.56				2721.06	691.94	471.37	3562.15				1455.13	501.34	3397.73	415.94
		174.2	122.61	206.66	161.86				4467.69	222.96	4041.02	4302.97				2457.04	1200.32	3609.61	3793.74				847.66	540.52	1600.23	927.72
		323.56	143.98	388.18	152.84				1884.16	2701.5	1621.82	4007.22				2906.01	2376.49	2536	1561.4				388.56	410.23	906.57	2097.87
		199.23	296.03	341.14	318.56				3126.34	4303.76	3470.31	1573.56				1545.5	201.55	3345.12	2517.84				839.2	229.23	1281.86	1183.29
		88.58	219.74	193.85	252.9				3549.25	1272.77	1875.32	3649.19				3090.15	1833.94	2126.16	3370.55				1209.09	309.85	1972.9	201.48
		155.23	294.03	179.25	246.01				1294	2256.26	5433.39	854.74				2133.25	2665.09	3946.65	1976.41				793.67	1157.96	878.74	1549.71
		222.47	134.23	240.11	166.96				4975.17	2152.24	4064.21	4263.84				2528.35	1239.5	648.45	4518.57				473.8	678.09	1405.22	2217.45
		170.13	164.67	238.56	114.8				2943.08	2732.49	2517.05	4028.08				4602.66	1826.48	2443.2	150.04				1328.13	831.13	477.49	1784.41
		251.32	269.76	252.93	152.18				4446.27	2397.61	4551.13	3203.74				1828.52	567.64	5098.4	3718.13				1050.19	165.42	2933.48	1190.42
		206.45	171.46	278.87	256.13				4151.28	2561.23	5231.01	2231.57				639.65	1958.93	4075.82	5861.21				547.37	488.29	1204.42	2093.12
		365.34	285.48	308.85	342.45				569.95	3382.91	3565.3	4893.95				1507.64	2820.18	2124.49	181.88				1186.44	836.45	2018.43	1893.97
		135.07	111.49	138.25	228.47				3586.92	3281.86	1286.39	4863.05				2828.85	3073.99	3869.08	1433.44				852.74	304.91	2882.14	1378.63
		117.37	232.79	68.88	251.92				3627.86	2294.66	3687.57	3960.06				3113.8	1986.08	3423.49	2239.93				867.65	454.68	2203.16	1637
		194.52	197.82	199.63	154				3898.24	2916.04	3198.78	2364.68				3125.53	3394.59	3077.94	3198.24				792.52	866.07	2040.3	289.27
		79.67	192.68	219.43	102.13				4510.18	4803.5	2424.84	3661.88				1621.72	1418.23	2028.32	4559.73				523.66	149.37	1080.05	3226.14
		62.96	150.79	219.78	291.3				5146.54	3163.08	1904.76	4419.39				3480.45	833.37	4320.46	3662.75				129.12	262.84	2799.84	75.76
		228.95	109.84	108.19	312.83				3420.76	1940.45	1649.12	1300.24				2296.8	2641.53	1846.08	2567.67				987.65	227.98	1278.74	1244.63
		282.79	191.64	322.18	177.38				3477.07	3072.03	4106.76	5661.08				1489.24	1664.42	2689.9	4270.99				360.1	344.31	1146.38	1159.86
		221.31	159.76	144.57	276.46				3313.29	2497	3407.77	4815.7				2442.37	2361.14	4939.36	4100.12				1455.49	475.56	1528.64	1449.45
		206.92	386.71	160.52	242.96				5618.55	1858.22	3518.31	5243.69				3072.55	731.9	2969.43	3306.15				759.69	237.08	1154.49	2258.37
		292.73	293.98	233.19	20.17				2882.47	4170.88	4001.8	5106.35				1369.29	1938.57	3948.96	2176.71				555.76	874.57	1514.2	1374.69
		86.28	288.81	282.13	218.71				3606.56	3314.11	1840.94	4963.62				2268.69	1549.52	2493.58	2721.83				560.01	123.42	2360.81	1446.87
		171.07	308.82	292.09	272.12				5378.79	2084.14	2238.36	3280.64				1495.1	1763.75	2424.57	1754.31				933.19	418.31	597.37	2556.97
		265.98	202.64	57.89	208.73				315.91	3040.18	5885.9	2762.64				3842.26	1372.05	3809.72	5035.98				535.53	179.87	1674.73	1879.17
		222.81	203.65	322.6	323.05				4051.03	641.71	5800.4	5082.38				823.95	1357.44	2497.28	4035.84				283.97	714.92	2490.59	2042.94
		136.63	92.18	131.36	183.98				2702.3	2964.98	39.01	5031.32				2461.95	1846.4	1757.81	2436.83				746.2	523.5	1540.56	605.54
		210.94	352.5	330.44	386.57				5586.24	2853.32	4105.79	3664.74				1811.88	1788.8	3799.45	3031.12				437.39	206.03	1752.15	1878.83
		199.33	262.7	181.46	291.38				4747.75	891.35	4048.49	2794.12				2529.12	2502.4	1705.54	3209.25				993.18	653.9	635.02	1704.63
		60.75	117.78	199.61	212.68				3444.23	3150.63	2440.69	5431.77				1893.66	599.07	4340.15	5334.42				625.8	708.87	1126.29	311.27
		133.54	111.8	172.98	274.9				1804.34	1465.49	1847.1	5470.32				1112.82	2366.52	788.74	2021.03				623.06	780.51	691.05	757
		63.64	282.14	271.24	191.84				2899.89	1594.07	3767.58	3438.86				1597.17	1452.51	5061.11	444.33				662.32	731.68	1189.54	2273.03
		210.67	188.72	139.72	292.53				6757.3	3852.6	2551.02	4343.97				228.29	1618.87	4525.44	1056.13				605.41	705.25	343.97	1158.62
		149.66	89.4	167.66	156.2				4551.67	2611.74	3324.37	2103.39				3022.87	1262.08	2604.59	2988.27				522.08	427.09	2866.63	15.43
		200.96	140.64	392.8	131.59				2265.42	1443.79	3515.66	3110.78				1275.02	2101.57	1986.6	3635.54				1991.67	95.06	2948.87	438.95
		161.59	173.07	285.37	306.68				1437.16	1878.92	3381.66	1989.62				1163.06	955.14	3128.47	69.32				1282.56	277.87	1366.78	1672.16
		293.8	211.83	186.94	268.78				1613.73	2717.42	4875.47	3634.82				1520.08	2428.62	2858.67	280.14				940.61	657.59	1316.89	2278.03
		235.92	63.42	201.44	384.02				2168.81	3665.53	7060.53	1371.43				2541.45	2960.83	3317.73	3012.41				967.84	526.97	669.54	212.98
		178.8	261.47	225.22	72.25				4917	1763.55	4396.14	5283.72				3037.52	2571.56	2415.47	2401.89				998.36	936.78	1277.18	12.72
		300.32	234.92	188.56	70.47				3096.29	2095.28	2605.66	517.01				2212.03	1958.23	5489.24	4074.94				399.91	784.09	3078.58	1395.69
		370.74	285.47	267.47	36.04				3360.37	2220.67	4483.57	4212.65				2187.81	86.01	2837.7	829.83				640.78	398.01	2446.55	2306.98
		158.82	226.63	217.92	191.33				2587.58	2155.59	4350.81	3435.87				2545.68	1957.98	3506.26	2974.21				319.21	797.29	3773.27	2816.54
		271.78	287.32	154.72	201.83				3389.1	2930.37	5748.21	4864.59				2005.36	3228.66	3348.87	4279.56				472.59	737.24	2534.57	2426.02
		270.69	354.94	257.46	30.06				2321.35	4564.56	4139.14	3369.39				3121.78	2153.54	4450.14	3306.42				714.65	437.59	206.45	1155.16
		237.89	278.63	226.72	96.25				3160.56	4544.52	1992.51	4337.03				1498.47	3139.29	1724.06	3074.84				798.75	417.09	1947.41	2401.3
		175.34	164.3	187.15	378.33				2549.99	58.31	4431.2	1724.6				1762.45	1489.61	671.23	2248.67				620.22	744.19	2944.63	2251.85
		288.28	89.33	100.07	272.57				4540.33	2480.08	4242.08	2534.56				1607.55	1883.04	1033.31	2404.72				1221.59	648.23	1890.04	999.28
		174.85	159.26	384.23	252.26				2885.41	2343.55	4537.26	4344.2				1199.24	1510.38	473.91	3856.16				388.73	645.77	2441.2	806.19
		120.48	75.54	252.38	156.77				3907.62	2549.62	2362.4	6646.84				1723.63	2704.14	3971.94	2070.73				649.59	128.77	1246.64	1611.79
		112.79	178.26	128.95	159.64				1295.27	2578.09	3557.56	5213.26				1906.81	1994.67	1117.03	3475.88				420.04	427.15	1666.1	2882.1
		255.75	283.09	180.84	297.17				5765.11	2299.75	3659.19	4531.5				1358.6	2553.97	4101.22	4213.75				1392.29	693.13	1230.42	448.9
		135.78	263.45	135.28	143.23				3899.89	2541.72	3927.59	4038.54				3126.87	968.57	2914.21	4706.33				680.12	145.93	1337.63	1176.07
		295.75	145.12	305.05	166.17				3952.76	3814.04	1554.73	3361.35				2209.17	1508.7	3018.52	1774.11				1172.31	396.35	1900.34	2334.93
		200.03	294.34	256.01	250.28				4986.44	3209.63	4238.83	4565.77				2162.16	1612.8	3025.39	3875.53				360.84	662.86	199.54	876.6
		264.38	160.66	251.5	261.97				3500.03	1705.28	6420.39	6059.62				1760.18	754.69	2458.87	2457.75				257.38	661.98	1970.34	849.14
		291.33	199.81	266.4	151.44				1895.58	1775.05	2128.9	2105				2204.76	1286.33	1145.91	4846.05				683.37	543.98	2226.94	1579.32
		254.05	283.21	122.3	146.68				3459.49	3166.96	3114.96	3309.67				2758.5	2781.93	2651.65	3621.85				1060.8	724.61	1050.62	1873.4
		173.32	211.02	150.58	250.27				485.8	4359.31	1160.45	4846.15				2163.04	1855.21	4002.39	2080.37				154.09	1134.19	1397.26	1177.19
		177.84	390.51	292.84	283.44				4167.69	2793.49	3353.04	3524.29				1829.66	1413.97	2164.47	2851.56				1133.01	553.4	1297.23	1885.25
		297.97	161.12	195.15	135.4				1789.78	3362.03	3151.7	1492.79				2288.49	1125.55	2950.5	2705.65				732.2	904.54	3179.96	2723.22
		8.35	53.99	166.2	183.65				4555.41	2439.46	4687.03	5386.76				1605.94	2807.33	1072.57	1906.65				1055.99	31.98	762.17	2118.89
		178.23	138.02	227.41	165.43				5307.58	2288.22	393.56	5212.85				1666.51	1365.51	4160.17	901.71				741.44	500.44	1383.68	2814.86
		277.21	254.7	216.03	70.51				6147.6	2093.63	5072.01	3802.52				2222.02	1560.2	3455.3	1854.06				852.26	220.46	3606.35	427.83
		66.62	112.17	203.98	223.89				5825.15	3457.1	4512.46	5132.82				2080.52	927.1	3642.02	3487.27				1416.61	901.28	1525.74	974.45
		296.36	213	203.52	357.44				3017.36	1516.65	1374.87	6532.27				2083.65	1323.35	1073.55	3551.23				303.88	1179.55	405.25	304.18
		240.46	339.62	109.08	90.81				3911.45	3446.32	4335.93	4422.66				2289.69	721.3	1034.92	2968.26				1095.74	87.39	2485.18	1415.55
		129.47	229.14	230.3	155.33				2797.13	3832.72	3335.2	4264.01				2062.98	2035.16	4837.67	4916.73				47.65	641.35	1015.23	2215.62
		174.06	127.91	129.63	130.94				4101	2233.04	5035.79	4204.82				1170.17	845.2	2545.24	4632.89				187.74	433.33	2102.05	1672.71
		171.41	262.97	285.12	235.09				5632.18	2596.81	4467.45	2435.04				3394.66	2724.18	1514.44	4669.16				482.04	878.62	2071.39	1828.44
		321.92	23.5	307	98.03				757.47	3421.97	2779.92	4037.45				2435.78	1633.35	3303.98	2479.92				955.78	373.81	2319.28	1331.7
		286.86	326.31	179.76	118.61				285.29	2822.43	2721.64	2428.56				1742.24	1235.38	3250.4	2966.16				596.07	365.99	1571.46	695.97
		187.54	249.28	169.74	417.76				3915.97	2760.23	1422.98	4152.74				2555.83	1796.73	3248.02	3391.39				622.43	101.98	766.02	1789
		139.66	79.91	314.55	256				1488.82	2662.02	5101.56	3371.9				2207.96	2953.23	4156.84	2258.95				790.02	597.74	2710.07	2942.32
		134.56	271.66	307.62	81.27				4617.18	3729.33	3776.57	4692.36				2116.77	2182.31	3511.04	1420.69				376.97	229.3	2139.25	2319.58
		250.83	213.42	318.76	217.32				3479.42	4796.87	2698.43	4442.29				1589.94	2303.67	3225.67	5407.84				378.67	609.63	1791.87	1360.97
		128.23	190.43	299.54	82.29				3730.54	1275.18	3179.98	3016.82				1563.97	1363.09	2246.58	3000.03				785.31	637.65	2799.7	3987.36
		227.77	165.78	209.6	178.39				2276.18	2768.89	2968.21	4540.57				1699.56	1643.11	2887.96	2384.65				1083.01	469.46	1294.52	688.44
		256.95	153.82	149.26	127.93				3903.85	4889.67	3554.01	3957.68				1334	1291.15	2377.71	2177.17				563.79	829.19	1998.32	801.78
		186.64	281.93	135.33	214.58				5447.3	1523.74	2091.18	6044.36				3197.47	2530.46	1932.12	1812.95				1208.11	503.67	2421.69	2174.6
		163.34	239.83	151.9	114.01				4176.08	4002.25	3101.99	5075.58				1402.61	1813.82	4045.02	3095.12				275.36	108.62	1233.79	772.93
		247.37	133.37	183.15	236.91				260.43	1573.56	1883.87	3245.98				3003.47	1078.57	2372.54	1549.5				795.44	182.45	2057.25	1217.82

## Sheet: Figure 4
Figure 4a, g, h, m, o, l and q
Western blot data are deposited in the Mendeley database Figure 4 (https://data.mendeley.com/datasets/n9txt6y5cj/1).
	Figure 4b
						1/(2^DCT) X						Figure 4e
	PC-3(DMSO)				1/(2^DCT)	1000						PC-3								U2OS
		GAPDH	ZRANB1	Δ									Input	LSD1	IgG	LSD1+IR					Input	LSD1	IgG	LSD1+IR
	IR -	25.3	29	3.7	0.0769465	76.9465	74.3482	1.03495				LSD1-chip	0.206345	IgG	0.0590192	LSD1+IR	0.44225			LSD1-chip	0.181549	IgG	0.0583778	LSD1+IR	0.480567
	IR -	25.3	29.07	3.77	0.0733022	73.3022	74.3482	0.985931					0.185376		0.0763421		0.455553				0.155278		0.0559801		0.526976
	IR -	25.25	29.03	3.78	0.0727958	72.7958	74.3482	0.979121					0.187531		0.0743748		0.376072				0.134849		0.0827536		0.570695
	IR 2h	25.81	30.5	4.69	0.0387409	38.7409	74.3482	0.521073				Percent Input=X% X2 ^(CT Input Sample- CT IP or IgG Sample)
	IR 2h	25.61	30	4.39	0.0476956	47.6956	74.3482	0.641517					P	0.000139469		0.000147396					P	0.00461693		7.34443e-05
	IR 2h	25.48	30.26	4.78	0.0363979	36.3979	74.3482	0.48956	0.000818684
	IR 4h	24.5	29.99	5.49	0.0222508	22.2508	74.3482	0.299278				Figure 4f
	IR 4h	24.45	29.68	5.23	0.0266448	26.6448	74.3482	0.358379				PC-3								U2OS
	IR 4h	24.49	29.6	5.11	0.0289559	28.9559	74.3482	0.389463	3.34716e-05				Input	MBD3	IgG	MBD3+IR					Input	MBD3	IgG	MBD3+IR
												MBD3-chip	0.129554	IgG	0.0292394	MBD3+IR	0.389178			MBD3-chip	0.132006	IgG	0.0735769	MBD3+IR	0.25697
						1/(2^DCT) X							0.139386		0.0221134		0.377932				0.109155		0.0508173		0.279778
	U2OS(DMSO)				1/(2^DCT)	1000							0.190849		0.0223394		0.281938				0.121506		0.0434158		0.366627
		GAPDH	ZRANB1	Δ
	IR -	25.03	28.79	3.76	0.073812	73.812	70.9072	1.04097				Percent Input=X% X2 ^(CT Input Sample- CT IP or IgG Sample)
	IR -	25.52	29.29	3.77	0.0733022	73.3022	70.9072	1.03378					P	0.00255236		0.000676388					P	0.00443032		0.0020975
	IR -	25.3	29.23	3.93	0.0656073	65.6073	70.9072	0.925256
	IR 2h	25.09	30	4.91	0.0332616	33.2616	70.9072	0.469086
	IR 2h	25.12	29.78	4.66	0.0395549	39.5549	70.9072	0.557841
	IR 2h	25.45	29.98	4.53	0.0432847	43.2847	70.9072	0.610441	0.00123079
	IR 4h	26.32	31.93	5.61	0.0204749	20.4749	70.9072	0.288756
	IR 4h	25.89	32.14	6.25	0.013139	13.139	70.9072	0.185299
	IR 4h	26.32	32.13	5.81	0.0178244	17.8244	70.9072	0.251377	9.48137e-05
	Figure 4i
						1/(2^DCT) X
	PC-3(shNC)				1/(2^DCT)	1000					PC-3(shLSD1)				1/(2^DCT)	1000
		GAPDH	ZRANB1	Δ								GAPDH	ZRANB1	Δ
	IR -	18.29	22.51	4.22	0.0536603	53.6603	53.1814	1.00901			IR -	17.7	22.51	4.81	0.0356489	35.6489	40.1483	0.887931
	IR -	18.32	22.52	4.2	0.0544094	54.4094	53.1814	1.02309			IR -	18.1	22.68	4.58	0.0418102	41.8102	40.1483	1.0414
	IR -	18.1	22.38	4.28	0.0514744	51.4744	53.1814	0.967903			IR -	17.82	22.36	4.54	0.0429857	42.9857	40.1483	1.07067
	IR 2h	18.17	23.36	5.19	0.0273939	27.3939	53.1814	0.515104			IR 2h	17.61	22.37	4.76	0.036906	36.906	40.1483	0.919243
	IR 2h	18.45	23.43	4.98	0.0316862	31.6862	53.1814	0.595814			IR 2h	17.78	22.33	4.55	0.0426888	42.6888	40.1483	1.06328
	IR 2h	18.1	23.35	5.25	0.026278	26.278	53.1814	0.49412	0.000188516		IR 2h	16.93	21.58	4.65	0.03983	39.83	40.1483	0.992073	0.909909
	IR 4h	18.57	24.43	5.86	0.0172173	17.2173	53.1814	0.323746			IR 4h	17.45	22.35	4.9	0.0334929	33.4929	40.1483	0.834231
	IR 4h	18.62	24.58	5.96	0.0160643	16.0643	53.1814	0.302066			IR 4h	17.49	22.15	4.66	0.0395549	39.5549	40.1483	0.985221
	IR 4h	18.65	24.54	5.89	0.0168629	16.8629	53.1814	0.317083	2.68428e-06		IR 4h	17.56	22.2	4.64	0.0401071	40.1071	40.1483	0.998974	0.478113
						1/(2^DCT) X										1/(2^DCT) X
	U2OS(shNC)				1/(2^DCT)	1000					U2OS(shLSD1)				1/(2^DCT)	1000
		GAPDH	ZRANB1	Δ								GAPDH	ZRANB1	Δ
	IR -	17.51	21.39	3.88	0.0679209	67.9209	65.2283	1.04128			IR -	18.62	23.07	4.45	0.0457527	45.7527	48.3227	0.946815
	IR -	17.58	21.82	4.24	0.0529216	52.9216	65.2283	0.811328			IR -	18.28	22.85	4.57	0.042101	42.101	48.3227	0.871247
	IR -	17.76	21.5	3.74	0.0748424	74.8424	65.2283	1.14739			IR -	18.89	23.02	4.13	0.0571145	57.1145	48.3227	1.18194
	IR 2h	17.83	22.72	4.89	0.0337259	33.7259	65.2283	0.517044			IR 2h	17.78	22.15	4.37	0.0483614	48.3614	48.3227	1.0008
	IR 2h	17.79	22.74	4.95	0.032352	32.352	65.2283	0.495981			IR 2h	17.85	22.1	4.25	0.052556	52.556	48.3227	1.0876
	IR 2h	17.54	22.73	5.19	0.0273939	27.3939	65.2283	0.41997	0.00724113		IR 2h	17.34	22.15	4.81	0.0356489	35.6489	48.3227	0.737725	0.701652
	IR 4h	18.62	25.43	6.81	0.00891222	8.91222	65.2283	0.136631			IR 4h	17.78	22.07	4.29	0.0511189	51.1189	48.3227	1.05786
	IR 4h	18.28	25.44	7.16	0.00699238	6.99238	65.2283	0.107199			IR 4h	17.85	21.92	4.07	0.0595399	59.5399	48.3227	1.23213
	IR 4h	18.89	25.39	6.5	0.0110485	11.0485	65.2283	0.169383	0.00102524		IR 4h	17.34	21.96	4.62	0.0406669	40.6669	48.3227	0.841569	0.779829
	Figure 4j
						1/(2^DCT) X										1/(2^DCT) X
	PC-3(shNC)				1/(2^DCT)	1000					PC-3(shMBD3)				1/(2^DCT)	1000
		GAPDH	ZRANB1	Δ								GAPDH	ZRANB1	Δ
	IR -	17.82	23.5	5.68	0.0195052	19.5052	17.719	1.1008			IR -	18.01	24.15	6.14	0.01418	14.18	15.4403	0.918375
	IR -	17.39	23.48	6.09	0.01468	14.68	17.719	0.828492			IR -	17.72	23.72	6	0.015625	15.625	15.4403	1.01196
	IR -	17.78	23.5	5.72	0.0189718	18.9718	17.719	1.0707			IR -	18.03	23.95	5.92	0.0165159	16.5159	15.4403	1.06966
	IR 2h	17.97	24.8	6.83	0.00878952	8.78952	17.719	0.496051			IR 2h	18	23.74	5.74	0.0187106	18.7106	15.4403	1.2118
	IR 2h	17.81	24.37	6.56	0.0105985	10.5985	17.719	0.598142			IR 2h	17.75	23.84	6.09	0.01468	14.68	15.4403	0.950762
	IR 2h	17.16	24.44	7.28	0.0064343	6.4343	17.719	0.36313	0.00942755		IR 2h	17.95	24.51	6.56	0.0105985	10.5985	15.4403	0.686416	0.765888
	IR 4h	17.23	26.11	8.88	0.00212253	2.12253	17.719	0.119788			IR 4h	19.66	25.89	6.23	0.0133224	13.3224	15.4403	0.862834
	IR 4h	17.03	26.28	9.25	0.00164238	1.64238	17.719	0.0926901			IR 4h	19.56	25.71	6.15	0.014082	14.082	15.4403	0.912032
	IR 4h	17.2	26.06	8.86	0.00215216	2.15216	17.719	0.12146	0.000510613		IR 4h	20.88	26.66	5.78	0.018199	18.199	15.4403	1.17867	0.892459
						1/(2^DCT) X										1/(2^DCT) X
	U2OS(shNC)				1/(2^DCT)	1000					U2OS(shMBD3)				1/(2^DCT)	1000
		GAPDH	ZRANB1	Δ								GAPDH	ZRANB1	Δ
	IR -	17.65	22.34	4.69	0.0387409	38.7409	29.8457	1.29804			IR -	17.76	23.17	5.41	0.0235195	23.5195	25.5468	0.920643
	IR -	17.52	22.87	5.35	0.0245183	24.5183	29.8457	0.8215			IR -	17.91	23.11	5.2	0.0272047	27.2047	25.5468	1.0649
	IR -	17.3	22.55	5.25	0.026278	26.278	29.8457	0.880462			IR -	17.73	23	5.27	0.0259162	25.9162	25.5468	1.01446
	IR 2h	17.55	23.57	6.02	0.0154099	15.4099	29.8457	0.516318			IR 2h	17.91	23.41	5.5	0.0220971	22.0971	25.5468	0.864965
	IR 2h	18.31	24.4	6.09	0.01468	14.68	29.8457	0.491864			IR 2h	17.97	23.33	5.36	0.0243489	24.3489	25.5468	0.953109
	IR 2h	17.4	23.09	5.69	0.0193704	19.3704	29.8457	0.649019	0.0469776		IR 2h	17.99	23.22	5.23	0.0266448	26.6448	25.5468	1.04298	0.524711
	IR 4h	18.69	25.1	6.41	0.0117597	11.7597	29.8457	0.394018			IR 4h	17.51	22.71	5.2	0.0272047	27.2047	25.5468	1.0649
	IR 4h	17.2	24.78	7.58	0.00522628	5.22628	29.8457	0.17511			IR 4h	16.58	22.18	5.6	0.0206173	20.6173	25.5468	0.807041
	IR 4h	18.29	25.55	7.26	0.00652412	6.52412	29.8457	0.218595	0.0109054		IR 4h	17.76	22.9	5.14	0.02836	28.36	25.5468	1.11012	0.956654
	Figure 4n											Figure 4p
						1/(2^DCT) X											1/(2^DCT) X
	shControl				1/(2^DCT)	1000						shControl				1/(2^DCT)	1000
		GAPDH	ZRANB1	Δ									GAPDH	ZRANB1	Δ
	0h	25.11	28.97	3.86	0.0688691	68.8691	70.3718	0.978646				0h	24.72	28.99	4.27	0.0518325	51.8325	54.9711	0.942905
	0h	25.24	28.99	3.75	0.0743254	74.3254	70.3718	1.05618				0h	25.21	29.39	4.18	0.0551689	55.1689	54.9711	1.0036
	0h	25.02	28.9	3.88	0.0679209	67.9209	70.3718	0.965172				0h	25.78	29.89	4.11	0.0579118	57.9118	54.9711	1.0535
	4h	25.31	30	4.69	0.0387409	38.7409	70.3718	0.550517				4h	25.32	30.52	5.2	0.0272047	27.2047	54.9711	0.494891
	4h	25.44	30.21	4.77	0.0366511	36.6511	70.3718	0.520821				4h	25.24	30.39	5.15	0.0281641	28.1641	54.9711	0.512344
	4h	25.22	30.28	5.06	0.029977	29.977	70.3718	0.42598	0.000441173			4h	25.11	30.35	5.24	0.0264608	26.4608	54.9711	0.481359	0.000110072
	8h	25.16	31.54	6.38	0.0120068	12.0068	70.3718	0.17062				8h	24.93	31.04	6.11	0.0144779	14.4779	54.9711	0.263374
	8h	25.4	31.8	6.4	0.0118415	11.8415	70.3718	0.168271				8h	24.86	31.36	6.5	0.0110485	11.0485	54.9711	0.200988
	8h	24.53	31.27	6.74	0.0093553	9.3553	70.3718	0.132941	1.07029e-05			8h	25.71	31.85	6.14	0.01418	14.18	54.9711	0.257954	3.58493e-05
	12h	24.96	28.89	3.93	0.0656073	65.6073	70.3718	0.932295				12h	25.2	29.86	4.66	0.0395549	39.5549	54.9711	0.719559
	12h	24.91	28.81	3.9	0.0669858	66.9858	70.3718	0.951885				12h	24.7	29.15	4.45	0.0457527	45.7527	54.9711	0.832305
	12h	25.07	29.21	4.14	0.0567199	56.7199	70.3718	0.806004	0.00255204			12h	25.23	29.51	4.28	0.0514744	51.4744	54.9711	0.936392	0.0062193
						1/(2^DCT) X											1/(2^DCT) X
	shLSD1				1/(2^DCT)	1000						shMBD3				1/(2^DCT)	1000
		GAPDH	ZRANB1	Δ									GAPDH	ZRANB1	Δ
	0h	25.27	29.19	3.92	0.0660636	66.0636	53.6601	1.23115				0h	24.78	29.25	4.47	0.0451228	45.1228	53.2339	0.847632
	0h	25.03	29.52	4.49	0.0445016	44.5016	53.6601	0.829323				0h	25.28	29.58	4.3	0.0507658	50.7658	53.2369	0.953583
	0h	25.04	29.35	4.31	0.0504151	50.4151	53.6601	0.939527				0h	25.09	29.06	3.97	0.0638133	63.8133	53.2369	1.19867
	4h	24.47	28.62	4.15	0.0563282	56.3282	53.6601	1.04972				4h	24.5	28.76	4.26	0.052193	52.193	53.2369	0.980392
	4h	25.09	29.57	4.48	0.0448111	44.8111	53.6601	0.835092				4h	24.72	28.81	4.09	0.0587202	58.7202	53.2369	1.103
	4h	24.74	28.92	4.18	0.0551689	55.1689	53.6601	1.02812	0.843626			4h	25.28	29.16	3.88	0.0679209	67.9209	53.2369	1.27583	0.424199
	8h	25.67	29.96	4.29	0.0511189	51.1189	53.6601	0.952642				8h	24.97	29.4	4.43	0.0463914	46.3914	53.2369	0.871414
	8h	25.29	29.44	4.15	0.0563282	56.3282	53.6601	1.04972				8h	25.04	29.35	4.31	0.0504151	50.4151	53.2369	0.946996
	8h	25.06	29.25	4.19	0.0547879	54.7879	53.6601	1.02102	0.952628			8h	25.09	29.46	4.37	0.0483614	48.3614	53.2369	0.90842	0.439815
	12h	24.84	29.03	4.19	0.0547879	54.7879	53.6601	1.02102				12h	24.97	29.03	4.06	0.059954	59.954	53.2369	1.12617
	12h	25.07	29.31	4.24	0.0529216	52.9216	53.6601	0.986237				12h	24.94	29.22	4.28	0.0514744	51.4744	53.2369	0.966895
	12h	24.86	29.11	4.25	0.052556	52.556	53.6601	0.979425	0.741182			12h	24.36	29.22	4.86	0.0344345	34.4345	53.2369	0.646818	0.278944

## Sheet: Figure 5
	Figure 5c IHC Score				Figure 5e BRCA1 Foci number per U2OS cell											Figure 5g RAD51 Foci number per U2OS cell
	Normal	Tumor			U2oS											U2oS
	0	4			Brca1	EV	WT-TD	C433S-TD		sg53bp1	EV	WT-TD	C433S-TD			Rad51	EV	WT-TD	C433S-TD		sg53bp1	EV	WT-TD	C433S-TD
	0	4			average	26.93	12.27	28.0767			42.3467	39.2633	40.9333			average	23.9667	15.04	24.08			27.12	28.0867	28.22
	1	3			sd	15.0593	6.70824	14.1125			21.569	19.3652	19.6166			sd	15.7622	9.21238	14.7215			14.0279	15.4127	13.5194
	3	4				28	15	21	2.50367e-45		59	18	18	0.0659135			38	17	25	1.92357e-16		23	42	26	0.422069
	2	4				1	21	45	0.336275		60	37	76	0.401453			30	11	30	0.927511		29	36	51	0.328496
	2	4				22	11	38			15	19	6				18	5	31			32	24	8
	4	4				24	22	37			40	45	54	1.91778e-22			30	11	36			20	27	32	0.00987543
	4	4				24	25	55			19	23	70	3.01651e-17			24	23	42			5	8	10	0.0012748
	1	0				35	16	21			45	26	5	3.71669e-21			5	8	4			24	39	44	0.000419164
	1	4				18	13	23			66	57	49				29	6	31			46	62	47
	2	3				18	15	15			55	76	44				24	25	17			26	20	13
	0	4				20	21	51			28	25	52				71	19	13			4	40	26
	4	3				18	12	36			32	55	37				15	17	28			41	42	39
	1	4				42	9	51			62	25	70				9	10	34			32	2	40
	2	4				6	7	48			62	37	67				22	10	75			32	45	15
	1	4				40	18	31			57	29	35				57	4	14			43	46	40
	1	4				25	24	11			4	38	42				21	36	21			11	39	62
	1	4				35	0	19			25	30	36				10	8	0			12	37	33
	1	4				11	9	36			76	35	51				9	3	9			39	17	1
	1	3				19	5	0			2	24	26				5	13	19			15	38	20
	1	2				28	28	55			82	34	71				45	1	9			16	36	27
	1	2				34	17	25			42	36	1				44	22	39			31	17	28
	4	1				3	4	9			28	39	23				1	5	7			31	20	28
	2	3				41	1	26			33	41	28				0	5	20			25	9	23
	3	3				12	10	12			24	52	41				40	5	20			0	29	9
	2	3				18	12	33			41	69	45				6	10	41			38	28	30
	0	4				24	15	29			83	36	25				42	36	44			35	33	31
	2	4				31	8	35			35	11	59				40	0	6			4	6	25
	2	3				9	1	59			28	19	45				16	15	5			45	30	30
	1	2				4	8	15			31	26	12				35	9	27			20	18	32
		5.3038e-07				35	2	42			13	70	54				43	5	15			18	14	48
						40	11	6			34	41	13				6	35	46			27	7	22
						69	7	46			26	37	50				48	6	23			39	19	8
						19	11	30			22	53	61				50	5	20			28	21	19
						40	12	59			41	49	43				6	24	52			19	13	2
						49	13	32			60	27	12				16	19	10			38	39	34
						22	2	27			28	37	17				35	19	26			23	14	23
						61	6	14			47	38	42				7	9	29			6	3	22
						13	5	22			16	42	39				22	18	20			43	32	40
						27	6	26			19	15	33				50	21	11			41	1	41
						27	16	38			47	54	30				21	11	2			12	31	50
						26	9	13			29	23	40				1	11	2			16	15	46
						27	12	48			61	69	52				10	17	46			58	19	14
						62	9	21			10	31	61				31	27	19			33	7	32
						24	9	30			18	62	15				14	1	31			11	6	4
						6	11	28			40	41	54				42	11	31			15	61	34
						25	16	47			49	8	13				35	10	26			5	34	25
						27	26	64			38	19	14				41	10	40			26	39	42
						46	3	36			11	3	12				6	18	32			29	23	9
						50	17	4			79	56	65				32	1	45			17	32	20
						15	14	26			74	39	44				36	28	22			44	25	1
						4	18	22			3	51	58				48	7	30			29	12	21
						10	12	3			57	60	18				31	39	24			27	49	54
						42	17	52			50	26	9				16	3	30			4	27	39
						40	8	7			55	66	81				30	10	25			6	33	18
						11	9	30			34	77	54				5	12	34			31	17	21
						13	24	33			1	31	77				28	19	23			31	16	12
						17	17	27			35	49	53				10	13	3			15	13	11
						31	8	41			44	30	36				29	2	29			15	20	38
						22	12	47			48	23	65				7	11	22			40	50	50
						31	3	18			76	59	73				66	3	24			28	16	32
						40	13	20			89	59	13				11	34	42			7	24	43
						28	7	7			39	30	39				14	35	52			38	33	23
						42	6	48			54	56	14				39	17	14			22	50	24
						29	4	16			43	73	43				28	7	11			36	44	26
						1	19	31			24	53	74				8	19	54			35	28	39
						8	6	22			5	46	67				20	8	37			13	32	70
						59	15	70			15	63	56				59	3	14			48	46	42
						21	19	34			57	37	47				2	12	16			48	8	6
						49	10	33			46	43	28				18	17	27			22	23	35
						23	12	38			47	67	21				36	32	21			37	6	37
						39	17	23			33	42	59				6	1	45			26	26	19
						42	12	28			37	58	42				59	4	31			26	58	29
						13	10	30			53	26	41				27	14	7			29	28	47
						3	17	4			58	35	59				8	14	23			50	52	35
						27	20	15			88	25	14				48	15	7			16	12	12
						13	10	18			28	16	38				30	25	7			37	45	17
						7	10	5			2	61	20				30	21	18			28	30	13
						26	11	11			42	45	63				36	16	26			57	9	24
						27	11	35			40	41	44				4	21	13			59	16	30
						32	20	23			36	43	57				18	0	13			45	6	39
						27	16	47			33	20	68				24	11	49			36	4	16
						7	12	20			92	52	79				36	10	24			44	49	6
						41	8	6			45	42	29				18	21	16			44	38	17
						31	7	11			27	53	3				37	18	30			40	49	37
						24	5	45			84	22	89				18	7	37			34	48	28
						37	30	47			14	73	9				61	12	25			21	7	38
						16	19	8			23	72	37				38	13	36			26	32	44
						6	9	24			39	23	31				39	12	36			56	36	39
						36	20	17			56	6	50				23	10	6			3	2	32
						43	14	39			74	27	36				20	17	23			3	48	34
						13	19	26			0	31	47				45	17	24			53	70	26
						26	25	25			38	28	32				46	16	35			2	28	28
						13	6	30			22	26	42				9	22	41			3	48	38
						29	22	16			34	7	36				32	1	5			18	2	39
						21	22	7			82	14	48				22	5	16			41	19	27
						31	22	38			75	76	22				28	31	39			50	20	13
						36	9	47			10	30	25				21	13	52			33	37	21
						36	24	47			61	42	35				10	41	1			34	35	34
						20	0	13			53	19	35				17	35	33			45	46	36
						10	20	22			51	48	40				22	23	8			25	54	78
						13	2	9			46	67	25				1	4	26			5	43	44
						20	17	32			53	58	46				35	18	1			16	21	26
						27	12	41			40	44	19				12	6	38			17	21	44
						6	24	14			6	29	45				9	23	32			37	32	0
						21	3	37			30	34	39				36	18	51			45	15	39
						45	17	13			1	36	17				12	14	40			30	45	16
						38	20	31			51	49	36				39	17	39			39	13	27
						6	12	49			12	59	21				2	25	23			27	37	9
						9	4	17			24	50	5				35	27	11			15	15	17
						29	26	40			44	54	48				27	31	4			27	33	41
						64	13	32			60	61	53				7	25	17			8	39	55
						54	8	41			4	56	54				5	15	8			1	24	29
						17	10	44			40	70	81				47	25	43			25	26	6
						43	8	13			69	51	23				40	7	16			36	24	28
						42	8	20			34	80	31				40	11	11			45	29	19
						7	7	37			44	17	36				8	12	39			34	24	35
						2	14	25			79	57	43				25	9	3			17	1	60
						10	12	12			40	29	42				36	22	23			25	42	17
						14	9	16			7	21	29				49	23	24			28	53	8
						65	20	28			50	51	19				74	25	1			21	23	40
						20	12	30			59	64	6				45	12	17			4	26	44
						41	15	38			39	61	20				5	27	25			34	35	23
						9	4	3			57	47	68				25	10	26			43	53	11
						27	30	15			81	58	90				12	4	7			19	41	1
						36	18	35			60	20	31				11	10	41			20	36	39
						18	13	52			73	9	35				24	13	36			29	30	38
						24	17	43			72	11	52				17	24	19			21	28	19
						1	7	22			28	40	47				2	12	25			17	27	19
						4	19	20			7	18	26				43	9	41			6	10	30
						56	12	35			50	64	31				25	30	8			35	5	43
						31	14	16			38	47	53				0	21	18			12	17	37
						25	18	34			61	52	44				27	4	21			8	19	29
						46	21	48			5	69	31				14	18	24			17	47	24
						1	15	1			60	37	41				24	10	27			26	50	59
						34	0	23			45	11	33				9	6	16			18	6	30
						30	13	42			30	14	43				16	19	21			22	22	13
						2	23	28			51	62	51				42	14	40			27	49	20
						25	7	23			58	19	50				11	32	40			50	49	65
						12	1	43			68	56	32				17	21	25			17	13	17
						25	23	19			55	65	14				24	20	9			23	41	21
						37	5	26			56	7	34				23	16	3			14	32	15
						3	24	18			51	72	3				18	16	24			26	26	32
						37	6	25			24	43	21				1	16	3			3	12	8
						23	16	12			6	19	56				54	22	8			37	12	31
						61	12	40			39	57	42				25	11	5			13	36	15
						11	20	9			51	65	6				57	4	16			23	25	33
						38	24	18			17	35	53				9	28	23			21	20	27
						29	2	24			36	25	17				19	18	29			31	24	23
						36	10	18			75	48	45				46	6	32			12	29	27
						46	21	36			35	24	62				45	11	14			11	43	36
						26	5	19			58	1	20				1	18	42			19	34	13
						19	12	37			11	78	54				35	18	2			38	16	5
						8	12	23			62	41	12				28	2	32			21	41	54
						5	9	16			69	53	39				20	14	31			30	43	39
						43	6	45			9	41	53				30	7	23			44	49	42
						21	14	22			34	16	34				19	17	5			15	57	35
						14	8	48			51	6	47				22	4	35			1	74	37
						56	2	8			46	34	12				30	4	35			56	32	23
						20	16	30			58	51	16				20	10	27			32	25	28
						16	19	30			39	35	37				5	10	17			10	29	22
						13	6	24			42	17	21				21	9	12			24	18	35
						7	12	52			18	49	30				21	10	50			41	27	49
						33	14	15			56	51	21				11	16	30			11	40	25
						25	13	1			30	8	83				17	26	27			34	6	26
						18	14	13			73	49	13				26	6	9			51	31	20
						37	7	50			13	13	32				31	2	21			40	11	34
						35	13	37			20	46	4				1	13	40			26	6	18
						37	18	33			51	56	52				12	11	66			11	1	27
						5	16	40			44	48	38				62	7	12			34	20	33
						47	17	32			31	58	92				27	13	5			19	18	51
						38	12	15			15	79	34				40	19	37			35	44	11
						21	20	26			53	49	65				32	24	19			11	7	43
						44	12	57			24	46	23				2	27	36			0	42	14
						35	2	27			53	19	59				6	17	28			12	22	41
						15	11	26			28	9	48				28	8	43			30	41	48
						44	13	36			43	41	18				46	16	4			10	15	15
						29	12	20			15	60	28				17	22	25			43	13	33
						19	9	37			57	4	25				33	10	55			18	29	29
						23	8	17			60	25	40				12	6	37			35	24	17
						15	12	36			56	49	21				1	13	5			36	39	25
						44	0	30			53	21	38				30	21	12			39	27	45
						62	9	51			22	29	45				30	6	9			23	14	23
						21	21	46			40	57	46				15	19	11			48	29	29
						44	18	48			46	14	72				2	24	26			28	29	12
						13	17	34			52	67	45				42	21	2			27	36	9
						13	16	21			13	35	53				32	21	9			18	32	16
						45	15	44			56	36	54				25	13	41			30	48	29
						36	6	70			44	22	81				43	21	7			21	20	22
						49	13	35			16	17	28				28	8	5			46	36	33
						25	5	23			25	7	59				21	4	12			33	22	29
						33	16	8			32	50	50				63	16	30			10	3	48
						13	13	34			70	24	43				16	18	22			44	25	24
						13	11	37			20	57	64				10	4	3			21	24	35
						28	1	28			13	49	34				41	14	23			32	38	29
						40	9	36			64	61	55				27	6	30			15	41	42
						27	6	38			60	65	81				31	25	9			23	41	26
						14	3	36			18	69	28				9	36	40			15	25	27
						0	20	26			12	33	73				7	7	11			47	20	33
						33	9	8			44	58	35				16	5	21			32	54	8
						31	10	33			69	46	41				17	27	32			21	5	27
						15	15	49			74	26	31				15	41	22			49	22	22
						14	1	8			52	32	61				26	2	37			8	35	4
						39	7	22			57	3	72				22	13	53			3	38	31
						2	17	35			58	19	44				19	15	5			29	13	16
						18	7	30			0	28	12				4	20	38			46	23	28
						48	22	24			71	85	19				11	16	30			5	8	30
						18	25	45			19	36	32				5	5	49			32	25	34
						34	4	24			56	52	78				5	21	43			21	34	38
						22	26	30			49	39	63				43	10	31			16	60	23
						45	11	20			69	57	66				16	18	25			32	18	31
						27	16	40			18	51	47				31	2	58			31	23	34
						46	16	4			61	56	47				40	7	9			24	28	30
						18	21	6			10	24	36				10	14	22			37	19	20
						39	20	6			39	24	31				9	32	38			21	30	29
						12	12	32			31	14	75				39	19	15			30	49	7
						37	15	13			44	2	57				38	19	42			23	8	30
						37	17	35			64	58	56				19	2	8			46	6	38
						34	12	35			31	30	54				9	27	9			27	17	43
						13	5	30			37	13	55				28	27	29			14	16	2
						23	16	16			26	47	54				33	19	24			33	2	48
						51	19	17			15	36	54				28	17	11			30	10	29
						7	2	8			47	21	56				16	13	8			34	41	18
						18	13	43			17	54	42				14	36	48			33	22	11
						10	22	53			27	33	54				49	7	52			35	16	40
						30	5	37			63	27	35				30	4	14			23	39	16
						59	14	38			45	62	20				36	12	27			32	3	6
						34	8	18			23	25	8				34	20	44			18	32	38
						37	1	16			74	40	37				25	20	32			20	23	36
						19	24	7			81	54	13				6	6	12			49	12	18
						39	0	49			57	12	4				10	20	10			23	24	14
						22	8	21			74	69	45				3	9	23			52	23	39
						18	12	43			30	38	34				27	25	1			17	28	34
						42	18	15			14	29	51				1	5	10			30	51	39
						27	4	3			67	27	60				5	34	23			11	22	19
						24	8	26			14	16	28				18	6	56			54	15	32
						10	13	29			50	1	49				19	12	10			32	28	8
						46	14	12			68	1	44				0	13	2			44	41	23
						47	12	5			39	41	63				29	7	3			29	53	54
						49	1	17			51	59	42				1	5	0			34	21	17
						35	26	49			64	30	7				5	7	27			30	64	25
						27	31	33			90	7	41				25	2	35			20	25	34
						42	9	33			26	55	36				32	14	23			27	42	16
						20	19	25			86	42	55				35	18	50			10	27	7
						12	3	30			36	51	51				13	30	27			31	25	31
						33	10	23			44	43	31				43	13	1			20	31	19
						2	10	26			13	54	31				11	6	9			40	55	44
						22	11	32			9	37	34				18	31	8			53	12	24
						10	13	36			64	34	23				49	10	33			55	23	2
						6	18	12			34	18	32				12	5	34			29	0	29
						23	22	44			12	50	28				9	29	32			46	45	43
						25	14	34			31	34	18				21	13	5			37	32	43
						49	9	38			58	29	24				4	9	0			7	41	20
						23	4	31			5	40	28				19	3	2			37	34	35
						36	3	1			57	54	51				12	14	19			34	13	50
						40	16	41			46	32	29				30	13	36			37	26	17
						28	8	9			46	84	47				15	6	17			22	32	43
						1	1	30			45	8	19				26	17	16			36	18	23
						18	22	30			87	44	35				43	18	47			15	64	24
						48	23	42			32	26	40				9	35	46			2	17	29
						19	2	44			47	62	60				2	34	27			17	22	28
						20	13	20			63	1	12				25	14	36			24	33	32
						28	6	9			59	25	78				50	11	9			13	56	44
						22	15	35			59	33	32				34	21	50			35	51	33
						36	9	40			29	78	65				24	6	9			32	29	17
						31	9	12			42	22	8				4	25	18			43	47	33
						25	5	20			19	25	74				1	7	6			17	7	22
						27	20	37			58	65	12				21	18	1			29	29	24
						60	8	4			53	19	47				44	7	15			14	36	38
						34	9	49			86	60	39				17	31	11			39	13	32
						43	1	28			76	71	32				7	2	15			17	2	22
						30	6	8			76	17	60				9	5	20			32	13	2
						15	17	33			46	50	46				35	14	22			43	24	10
						30	3	34			51	49	33				9	31	23			64	21	19
						11	8	22			32	16	15				3	25	11			24	30	18
						6	10	32			38	26	33				11	7	1			38	19	40
						5	14	50			32	43	38				4	20	19			68	55	29
						15	13	20			31	37	66				8	14	37			26	39	24
						42	9	11			8	80	42				4	3	46			44	8	16
						9	7	34			48	37	57				5	25	1			17	9	18
						22	1	22			28	8	98				42	16	52			28	39	29
						51	22	50			63	29	17				71	30	36			60	10	33
						36	3	35			42	47	40				38	24	53			51	20	44
						13	6	12			61	29	46				28	10	31			33	7	42
						46	13	47			29	15	62				33	18	36			5	30	29
						55	10	10			8	29	53				0	26	36			7	33	15
						47	12	11			20	22	13				27	14	15			46	11	27
						43	7	23			51	80	59				21	17	9			15	1	35
						2	11	54			47	0	18				30	18	31			42	40	17
						14	13	17			56	32	63				5	15	35			23	10	29
						9	6	27			26	50	67				27	18	23			23	27	10
						29	0	16			27	34	59				51	20	40			28	16	17
						47	24	33			24	23	53				31	10	15			18	40	44
						52	11	36			56	13	19				37	6	24			26	43	43
						15	15	26			42	44	35				12	2	31			39	28	29
						24	20	19			23	30	78				35	32	5			18	86	4
						5	11	20			64	47	47				4	42	33			10	47	29
						31	15	39			52	61	57				34	1	38			6	35	63
						35	13	23			66	38	39				37	8	40			3	50	18
						48	5	14			57	30	58				34	5	23			39	42	32
						13	20	10			1	58	23				35	19	31			2	12	28
						27	15	21			93	57	42				41	19	23			8	33	39
						52	9	30			51	55	43				31	4	36			15	27	52
		Figure 5k CPT treatment chromosome breaks									Figure 5h HR reporter
		EV			Tsin-TRABID-WT			Tsin-TRABID-C433S				siNC	siCtiP	shNC	shTRABID	shTRABID+WT	shTRABID+C433S
	Total number	100			100			100				0.945562	0.470069	0.978719	1.10769	0.664613	0.87996
												0.97251	0.481258	1.02951	1.23638	0.648403	0.90664
		1			16	1.35307e-37		0	0.934799			1.08193	0.448141	0.984084	1.10057	0.529045	0.840315
		1			9			0				P	0.00023854	0.957055	0.0711154	0.00295034	0.0536775
		0			5			2
		2			8			3			Figure 5i NHEJ reporter
		2			4			0				siNC	si53BP1	shNC	shTRABID	shTRABID+WT	shTRABID+C433S
		1			10			1				1.0767	0.365176	0.992483	0.534189	1.24509	1.04454
		0			5			2				0.89415	0.366521	1.13965	0.605655	1.28164	1.13253
		0			7			0				1.02915	0.293431	0.860841	0.539397	1.32844	1.06494
		3			9			1				P	0.000386278	0.981943	0.00175909	0.0088405	0.255236
		0			3			2
		1			2			2
		1			3			0
		3			11			1
		1			7			2
		1			17			2
		0			2			1
		1			4			0
		0			14			1
		1			5			1
		1			3			2
		2			1			3
		2			5			2
		1			9			1
		1			6			1
		1			6			0
		1			6			0
		2			12			2
		0			9			1
		1			10			1
		0			10			0
		1			0			2
		2			9			1
		2			5			1
		0			6			0
		1			8			0
		2			2			3
		1			5			1
		2			7			2
		1			8			0
		3			12			2
		2			16			2
		2			5			1
		2			10			2
		1			12			0
		1			5			1
		0			10			2
		1			4			1
		1			7			0
		1			7			2
		2			5			1
		3			12			2
		2			8			1
		1			9			1
		2			8			2
		1			8			1
		1			0			0
		2			15			1
		2			5			1
		3			7			2
		1			8			2
		1			8			1
		2			16			1
		1			9			1
		1			8			1
		1			12			0
		2			15			1
		0			10			0
		0			11			1
		0			7			1
		2			4			1
		2			8			0
		1			5			0
		2			11			0
		0			10			2
		0			6			4
		0			2			1
		1			0			0
		1			6			2
		0			3			1
		1			9			2
		1			5			2
		1			7			1
		1			6			3
		2			0			1
		1			6			3
		1			11			0
		1			12			0
		2			9			1
		1			11			2
		1			1			0
		1			7			2
		2			14			1
		2			2			2
		2			12			2
		1			10			0
		0			3			1
		0			8			2
		1			10			2
		1			10			0
		0			9			0

## Sheet: Figure 6
	Figure 6d PC-3 colony number							Figure 6a PC-3 IC50
	EV+DMSO	EV+OLA	WT+DMSO	WT+OLA	C433S+DMSO	C433S+OLA		Ola	0.1	1.8	3.9	7.81	15.62	31.25	62.5	125	250	500
	231	123	287	53	256	119			0.5817	0.5352	0.4972	0.4608	0.4372	0.3937	0.3655	0.3283	0.1934	0.0166				LogIC50	1.914
	249	159	293	42	229	131		EV+siControl	0.5415	0.5323	0.5593	0.5065	0.4935	0.3752	0.2925	0.2616	0.1495	0.0193				IC50	82
	215	117	264	37	217	92			0.5825	0.5876	0.5321	0.5257	0.4791	0.392	0.3094	0.2306	0.1548	0.0088
		0.00383071		1.88548e-05		0.00181766															p value
									0.543	0.4743	0.4502	0.3332	0.2905	0.1917	0.1349	0.0948	0.0579	0.0058	Row Factor	88.11	<0.0001	LogIC50	1.26
	Figure 6f U2OS colony number							WT+siControl	0.5489	0.4883	0.4686	0.4054	0.2609	0.1989	0.1425	0.0813	0.0567	0.0057	Column Factor	7.593	<0.0001	IC50	18.18
	EV+DMSO	EV+OLA	WT+DMSO	WT+OLA	C433S+DMSO	C433S+OLA			0.5715	0.4872	0.4677	0.3904	0.3097	0.222	0.154	0.0887	0.0565	0.0057
	335	198	436	79	362	191
	369	216	424	86	384	241			0.5482	0.5793	0.5462	0.4893	0.4707	0.3882	0.3872	0.2747	0.1708	0.0122
	308	179	490	91	339	185		C433S+siControl	0.5722	0.56	0.5381	0.4729	0.488	0.3617	0.3075	0.282	0.2357	0.0094				LogIC50	1.952
		0.0024833		5.97515e-05		0.00208767			0.5549	0.5444	0.6084	0.5353	0.4244	0.3478	0.3114	0.2884	0.1877	0.0189				IC50	89.56
								EV+si53BP1	0.5528	0.567	0.5504	0.5344	0.49	0.4614	0.3647	0.3604	0.2767	0.0141
									0.5282	0.5774	0.5861	0.575	0.4535	0.454	0.341	0.2428	0.2243	0.0147				LogIC50	2.146
									0.549	0.4957	0.4942	0.5499	0.4869	0.3915	0.3494	0.3573	0.2797	0.0056				IC50	139.9
								WT+si53BP1	0.5727	0.4823	0.5166	0.5348	0.5105	0.4421	0.3631	0.2841	0.2336	0.0052	Row Factor	97.44	<0.0001
									0.5289	0.572	0.5569	0.5099	0.4774	0.4538	0.3616	0.2955	0.2516	0.0156	Column Factor	0.1159	0.2232	LogIC50	2.111
									0.5656	0.562	0.5027	0.556	0.4674	0.4454	0.3476	0.3346	0.2959	0.0159				IC50	129.2
								C433S+si53BP1	0.5745	0.5594	0.5728	0.5049	0.4889	0.4522	0.3666	0.2557	0.2482	0.0089
									0.5878	0.5728	0.5039	0.5678	0.5409	0.4716	0.3011	0.275	0.2222	0.0179				LogIC50	2.029
									0.5753	0.5399	0.5389	0.5796	0.495	0.4318	0.371	0.2788	0.2744	0.0157				IC50	106.8
								Figure 6b U2OS IC50
								Ola	0.1	1.8	3.9	7.81	15.62	31.25	62.5	125	250	500
									0.647	0.6615	0.6461	0.6416	0.5648	0.4253	0.3297	0.2816	0.2248	0.0682				LogIC50	1.952
								EV+siControl	0.6701	0.6653	0.6551	0.6346	0.5596	0.4643	0.3936	0.2959	0.151	0.0645				IC50	89.48
									0.6293	0.6646	0.6311	0.6615	0.5164	0.4669	0.3944	0.3056	0.1647	0.0664
																					p value
									0.6331	0.5752	0.4552	0.4363	0.3265	0.2107	0.1304	0.0678	0.0654	0.0067	Row Factor	83.28	<0.0001	LogIC50	1.151
								WT+siControl	0.6913	0.5956	0.4631	0.3456	0.2767	0.2406	0.1657	0.0941	0.0662	0.0081	Column Factor	12.42	<0.0001	IC50	14.15
									0.5966	0.5701	0.4562	0.3913	0.2931	0.2382	0.1278	0.0745	0.0634	0.008
									0.6478	0.6016	0.6481	0.6207	0.6299	0.466	0.3412	0.2093	0.153	0.084
								C433S+siControl	0.708	0.6668	0.6729	0.6643	0.5626	0.5479	0.3965	0.2429	0.1648	0.0914				LogIC50	1.886
									0.6495	0.6862	0.613	0.5856	0.5485	0.4676	0.3691	0.2025	0.1642	0.0638				IC50	76.92
								EV+si53BP1	0.6272	0.6581	0.69	0.6881	0.6423	0.5299	0.451	0.3644	0.2665	0.0733
									0.6799	0.6431	0.6409	0.6113	0.6051	0.5177	0.4985	0.3666	0.2172	0.0618				LogIC50	2.125
									0.6829	0.708	0.6434	0.6595	0.5849	0.5723	0.4233	0.3175	0.264	0.0824				IC50	133.4
								WT+si53BP1	0.6148	0.6324	0.6647	0.6748	0.5712	0.4623	0.3957	0.3217	0.2611	0.0625	Row Factor	97.46	<0.0001
									0.6391	0.6279	0.6129	0.6139	0.5644	0.5847	0.4357	0.3779	0.1961	0.0709	Column Factor	0.01344	0.4411	LogIC50	2.069
									0.6726	0.697	0.7242	0.6904	0.6211	0.4775	0.3783	0.2717	0.1809	0.0637				IC50	117.2
								C433S+si53BP1	0.6249	0.631	0.6619	0.6712	0.6697	0.5684	0.4665	0.3392	0.1724	0.0684
									0.613	0.6761	0.6602	0.6394	0.6616	0.5441	0.4377	0.342	0.2247	0.0622				LogIC50	2.162
									0.6445	0.6669	0.7075	0.59	0.6418	0.5729	0.4711	0.3386	0.1658	0.0612				IC50	145.2
	Figure 6h mouse data
	Tumor data		long(mm)		wide(mm)		volume(mm^3)
	TRABID	EV				WT				C433S				EV				WT				C433S
		Vehicle				Vehicle				Vehicle				ola				ola				ola
	day 1	long	wide	volume		long	wide	volume		long	wide	volume		long	wide	volume		long	wide	volume		long	wide	volume
		8.13	5.78	135.805		8.25	5.15	109.405		8.16	5.48	122.524		8.72	5.51	132.37		8.46	5.37	121.98		8.17	5.3	114.748
		8.58	5.62	135.497		7.97	5.18	106.927		8.17	5.57	126.737		8.31	6	149.58		8.54	5.01	107.177		8.35	5.82	141.417
		8.08	5.43	119.119		7.45	5.68	120.177		8.96	5.85	153.317		8.12	5.5	122.815		8.19	5.74	134.92		8.07	5.18	108.269
		8.4	5.3	117.978		6.87	5.09	88.9943		7.79	5.68	125.662		8.03	5.67	129.078		8.7	5.09	112.7		8.12	5.44	120.15
		8.02	5.2	108.43		7.08	5.72	115.823		7.75	5.26	107.212		7.75	5.14	102.376		7.81	5.26	108.042		7.28	5.43	107.325
	avg			123.366				108.265				127.09				127.244				116.964				118.382
	sd			11.9586				11.9737				16.6282				17.0776				11.6314				13.8879
	day 3
		9.26	6.03	168.351		9.04	6.02	163.807		8.87	5.72	145.106		8.79	5.55	135.377		7.36	6.05	134.697		9.35	6.45	194.492
		10.2	6.05	186.673		9.69	6.12	181.467		8.69	5.38	125.763		8.38	6.08	154.889		7.18	5.03	90.8302		9.29	5.63	147.232
		9.35	5.53	142.966		9.7	6.09	179.877		8.69	7.2	225.245		8.27	5.96	146.882		6.32	5.84	107.774		8.39	5.81	141.607
		9.33	5.98	166.822		9.29	6.23	180.286		8.24	5.01	103.412		8.74	5.58	136.066		6.87	5.91	119.978		9.2	6.19	176.254
		8.92	5.25	122.929		8.79	5.61	138.32		9	5.99	161.46		7.65	5.93	134.506		6.46	5.39	93.8383		9.24	6.07	170.223
	avg			157.548				168.751				152.197				141.544				109.423				165.962
	sd			24.8098				18.5002				46.2351				9.00228				18.3132				21.6911
	day7	11.2	6.81	259.706		11.39	7.15	291.143		9.59	5.98	171.471		8.33	6.67	185.296		6.61	5.55	101.802		10.29	6.33	206.154
		10.39	6.25	202.93		11.94	6.15	225.8		8.57	6.8	198.138		8.38	6.32	167.359		7.05	5.01	88.4779		9.41	7.53	266.778
		11.04	5.89	191.5		10.43	6.91	249.006		10.18	7.81	310.47		8.47	5.67	136.151		6.66	5.68	107.434		9.25	7.43	255.323
		9.02	6.23	175.046		10.77	5.94	190.002		9.25	6.51	196.008		8.35	6.11	155.862		6.81	5.6	106.781		9.51	6.62	208.385
		9.95	7.09	250.084		10.62	6	191.16		9.82	5.95	173.826		8.18	6.12	153.188		7.1	5.68	114.532		9.27	6.76	211.808
	avg			215.853				229.422				209.983				159.571				103.805				229.69
	sd			37.1487				42.4971				57.4973				18.2034				9.69554				28.9832
	day 10	12.8	7.14	326.269		12.04	7.66	353.227		12.36	6.73	279.91		8.84	6.52	187.896		6.2	5.39	90.0615		10.93	7.34	294.43
		10.2	6.53	217.469		12.86	6.89	305.246		11.81	7.45	327.742		8.06	6.23	156.416		7.36	5.35	105.331		10.68	5.66	171.07
		11.34	7	277.83		12.52	8.42	443.811		10.87	6.59	236.032		8.8	6.95	212.531		6.89	5.09	89.2534		10.82	7.48	302.692
		12.78	7.09	321.213		10.84	7.15	277.084		10.75	7.16	275.553		8.76	7.25	230.224		7.59	5.69	122.867		9.25	6.57	199.638
		11.8	6.52	250.811		10.96	8.12	361.321		10.69	7.21	277.855		8.24	6.73	186.607		7.04	5.18	94.45		10.25	6.43	211.893
	avg			278.719				348.138				279.418				194.735				100.393				235.944
	sd			46.3628				63.7211				32.5393				28.0951				14.1034				59.1209
	day 13	13.17	7.94	415.142		12.19	8.56	446.603		10.97	7.23	286.717		9.28	7.79	281.574		6.55	5.37	94.4408		10.63	7.9	331.709
		13.28	8.01	426.023		13.41	9.3	579.915		10.32	8.89	407.806		10.1	7.17	259.615		7.4	5.27	102.76		10.64	8	340.48
		12.01	8.88	473.521		13.85	9	560.925		11.41	7.07	285.164		9.2	7.35	248.503		6.62	5.43	97.595		9.41	8.28	322.567
		12.13	8.11	398.908		12.89	8.34	448.286		10.36	7.51	292.153		9.3	7.37	252.574		7.11	5.52	108.322		10.2	8.34	354.734
		10.71	7.32	286.934		10.95	7.19	283.036		11.87	7.78	359.236		9.37	7.06	233.517		7.59	5.42	111.483		10.27	8.86	403.095
	avg			400.105				463.753				326.215				255.157				102.92				350.517
	sd			69.0957				118.457				55.1203				17.5853				7.12029				31.6936
	day 17	14.42	9.09	595.749		13.97	9.32	606.734		12.39	9.94	612.088		11.79	8.72	448.246		7.39	5.02	93.1155		11.54	9	467.37
		13.46	10.79	783.534		13.05	10.59	731.766		14.25	8.43	506.337		10.7	8	342.4		7.75	5.28	108.029		11	9.84	532.541
		13.04	9.67	609.678		14.57	10.89	863.943		13.12	8.22	443.249		10.97	8.35	382.428		6.98	3.9	53.0829		10.89	8.61	403.649
		12.19	8.58	448.692		11.51	9.56	525.97		12.64	8.36	441.702		10.54	8.04	340.661		6.93	5.09	89.7716		9.82	9.2	415.582
		12.15	9.22	516.426		13.91	8.42	493.084		11.79	9.15	493.544		10.4	8.8	402.688		6.64	6.05	121.52		10.36	8.86	406.628
	avg			590.816				644.3				499.384				383.285				93.1038				445.154
	sd			125.751				153.438				69.3957				44.9599				25.7052				55.2526
	day 20	15.12	12.13	1112.35		14.26	13.89	1375.61		12.9	11.83	902.67		12.31	8.26	419.941		7.32	6.03	133.081		12.11	11.28	770.429
		12.56	11.31	803.313		14.62	12.47	1136.71		15.84	10.71	908.456		11.91	10.23	623.208		7.24	5.37	104.39		12.05	11.07	738.333
		14.14	11.57	946.425		11.56	10.84	679.182		15.96	9.98	794.811		11.46	9.71	540.248		7.13	5.02	89.8394		10.14	9.32	440.392
		14.63	10.64	828.128		13.48	10.52	745.918		12.87	9.83	621.807		10.39	8.29	357.022		6.39	5.28	89.0715		11.01	10.02	552.704
		12.39	10.86	730.636		15.18	9.52	687.885		12.89	9.56	589.032		11.25	8.34	391.25		5.68	5.17	75.9101		10.23	10.12	523.85
	avg			884.171				925.061				763.355				466.334				98.4583				605.142
	sd			149.328				314.876				151.556				111.593				21.8216				142.794
				0.00103728				0.000380181				0.12775

## Sheet: Figure S1
U2OS cells					1/(2^DCT) X						PC-3 cells					1/(2^DCT) X
				1/(2^DCT)	1000										1/(2^DCT)	1000
	GAPDH	USP16	Δ									GAPDH	USP16	Δ
shControl	23.39	26.09	2.7	0.153893	153.893	158.984	0.967977				shControl	28.88	30.4	1.52	0.348686	348.686	350.984	0.993454
shControl	28.63	31.52	2.89	0.134904	134.904	158.984	0.848535				shControl	28.63	30.25	1.62	0.325335	325.335	350.984	0.926925
shControl	27.84	30.25	2.41	0.188156	188.156	158.984	1.18349				shControl	28.84	30.24	1.4	0.378929	378.929	350.984	1.07962
shUSP16#1	22.63	26.72	4.09	0.0587202	58.7202	158.984	0.369346				shUSP16#1	22.63	30.21	7.58	0.00522628	5.22628	350.984	0.0148904
shUSP16#1	22.19	26.77	4.58	0.0418102	41.8102	158.984	0.262984				shUSP16#1	22.19	30.66	8.47	0.00282017	2.82017	350.984	0.00803506
shUSP16#1	22.13	26.61	4.48	0.0448111	44.8111	158.984	0.281859	0.00254229			shUSP16#1	22.13	30.03	7.9	0.00418662	4.18662	350.984	0.0119282	2.37762e-05
shUSP16#2	23.23	28.22	4.99	0.0314674	31.4674	158.984	0.197928				shUSP16#2	23.23	30.24	7.01	0.00775854	7.75854	350.984	0.0221051
shUSP16#2	23.1	27.66	4.56	0.0423939	42.3939	158.984	0.266655				shUSP16#2	23.1	29.8	6.7	0.00961832	9.61832	350.984	0.0274039
shUSP16#2	23.3	29.09	5.79	0.0180733	18.0733	158.984	0.11368	0.00168477			shUSP16#2	23.3	30.34	7.04	0.00759887	7.59887	350.984	0.0216502	2.49555e-05
					1/(2^DCT) X											1/(2^DCT) X
				1/(2^DCT)	1000										1/(2^DCT)	1000
	GAPDH	USP19	Δ									GAPDH	USP19	Δ
shControl	23.39	27.25	3.86	0.0688691	68.8691	98.9921	0.695703				shControl	25.76	29.55	3.79	0.072293	72.293	66.7421	1.08317
shControl	28.63	31.62	2.99	0.125869	125.869	98.9921	1.27151				shControl	25.49	29.36	3.87	0.0683934	68.3934	66.7421	1.02474
shControl	27.84	31.13	3.29	0.102238	102.238	98.9921	1.03279				shControl	25.38	29.45	4.07	0.0595399	59.5399	66.7421	0.892089
shUSP19#1	26.48	30.08	3.6	0.0824692	82.4692	98.9921	0.833089				shUSP19#1	25.13	30.09	4.96	0.0321286	32.1286	66.7421	0.481384
shUSP19#1	25.08	29.19	4.11	0.0579118	57.9118	98.9921	0.585014				shUSP19#1	25.45	29.68	4.23	0.0532897	53.2897	66.7421	0.798442
shUSP19#1	22.08	26.76	4.68	0.0390103	39.0103	98.9921	0.394075	0.132284			shUSP19#1	24.55	30.38	5.83	0.017579	17.579	66.7421	0.263388	0.0424905
shUSP19#2	28.41	32.56	4.15	0.0563282	56.3282	98.9921	0.569017				shUSP19#2	25.29	30.67	5.38	0.0240137	24.0137	66.7421	0.359798
shUSP19#2	27.36	32.77	5.41	0.0235195	23.5195	98.9921	0.237589				shUSP19#2	25.49	30.83	5.34	0.0246888	24.6888	66.7421	0.369913
shUSP19#2	20.1	31.24	11.14	0.000443125	0.443125	98.9921	0.00447636	0.0355616			shUSP19#2	24.42	30.1	5.68	0.0195052	19.5052	66.7421	0.292247	0.00043067
					1/(2^DCT) X											1/(2^DCT) X
				1/(2^DCT)	1000										1/(2^DCT)	1000
	GAPDH	USP32	Δ									GAPDH	USP32	Δ
shControl	23.39	30.03	6.64	0.0100268	10.0268	14.539	0.689645				shControl	24.46	29.02	4.56	0.0423939	42.3939	43.3035	0.978994
shControl	28.63	34.42	5.79	0.0180733	18.0733	14.539	1.24309				shControl	24.58	29.05	4.47	0.0451228	45.1228	43.3035	1.04201
shControl	27.84	33.85	6.01	0.0155171	15.5171	14.539	1.06727				shControl	24.64	29.2	4.56	0.0423939	42.3939	43.3035	0.978994
shUSP32#1	19.06	28.46	9.4	0.00148019	1.48019	14.539	0.101808				shUSP32#1	25.21	30.45	5.24	0.0264608	26.4608	43.3035	0.611054
shUSP32#1	18.87	27.65	8.78	0.00227487	2.27487	14.539	0.156466				shUSP32#1	25.38	30.95	5.57	0.0210505	21.0505	43.3035	0.486116
shUSP32#1	18.89	26.47	7.58	0.00522628	5.22628	14.539	0.359466	0.011832			shUSP32#1	25.27	30.75	5.48	0.0224056	22.4056	43.3035	0.517407	0.000426548
shUSP32#2	22.41	30.71	8.3	0.00317286	3.17286	14.539	0.218231				shUSP32#2	24.87	31.71	6.84	0.00872881	8.72881	43.3035	0.201573
shUSP32#2	22.24	31.52	9.28	0.00160858	1.60858	14.539	0.110638				shUSP32#2	24.23	31.57	7.34	0.0061722	6.1722	43.3035	0.142533
shUSP32#2	22.5	32.03	9.53	0.00135265	1.35265	14.539	0.0930355	0.00689276			shUSP32#2	24.69	31.74	7.05	0.00754638	7.54638	43.3035	0.174267	6.82239e-06
					1/(2^DCT) X											1/(2^DCT) X
				1/(2^DCT)	1000										1/(2^DCT)	1000
	GAPDH	ZRANB1	Δ									GAPDH	ZRANB1	Δ
shControl	23.39	24.49	1.1	0.466516	466.516	546.872	0.853064				shControl	24.56	29.72	5.16	0.0279695	27.9695	26.6163	1.05084
shControl	28.63	29.17	0.54	0.687771	687.771	546.872	1.25765				shControl	24.62	29.76	5.14	0.02836	28.36	26.6163	1.06551
shControl	27.84	28.88	1.04	0.486327	486.327	546.872	0.88929				shControl	24.19	29.6	5.41	0.0235195	23.5195	26.6163	0.883649
shZRANB1#1	24.71	29.69	4.98	0.0316862	31.6862	546.872	0.0579409				shZRANB1#1	24.52	31.61	7.09	0.00734002	7.34002	26.6163	0.275771
shZRANB1#1	27.63	29.86	2.23	0.213159	213.159	546.872	0.389778				shZRANB1#1	24.12	31.07	6.95	0.00808801	8.08801	26.6163	0.303874
shZRANB1#1	22.64	29.2	6.56	0.0105985	10.5985	546.872	0.0193802	0.00844701			shZRANB1#1	24.42	31.78	7.36	0.00608722	6.08722	26.6163	0.228703	0.000302802
shZRANB1#2	29.54	31.8	2.26	0.208772	208.772	546.872	0.381757				shZRANB1#2	24.5	32.44	7.94	0.00407213	4.07213	26.6163	0.152994
shZRANB1#2	26.32	29.81	3.49	0.0890031	89.0031	546.872	0.16275				shZRANB1#2	24.1	32.19	8.09	0.00367001	3.67001	26.6163	0.137886
shZRANB1#2	24.9	29.45	4.55	0.0426888	42.6888	546.872	0.0780599	0.00737003			shZRANB1#2	24.43	32.68	8.25	0.00328475	3.28475	26.6163	0.123411	0.000127313

## Sheet: Figure S2
Supplementary Figure 2a, b, c, d, h and i
Western blot data are deposited in the Mendeley database Supplementary Figure 2 (https://data.mendeley.com/datasets/n9txt6y5cj/1).
	Figure S2f 53BP1 foci number per PC-3 cell
	0h	NC	shTD	F133V	shTD+F133V			1h	NC	shTD	F133V	shTD+F133V			4h	NC	shTD	F133V	shTD+F133V			8h	NC	shTD	F133V	shTD+F133V
	average	98.7154	96.8629	97.8929	105.541				1242.99	1030.9	1285.81	1227.49				753.27	622.817	979.267	942.514				320.487	207.283	529.758	480.795
	sd	111.184	109.976	111.129	128.745				1507.55	1182.36	1566.6	1491.97				907.214	747.902	1163.01	1111.75				368.428	273.57	619.673	576.524
		5	6	7	7	p	0.0329579		16	27	28	24	p	4.71013e-09		16	18	17	26	p	1.59921e-20		6	4	10	9	p	4.00189e-15
		4	5	10	2	p	0.56574		17	20	30	8	p	0.131601		16	3	19	27	p	0.000639956		3	2	20	4	p	5.71862e-30
		7	7	4	0	p	0.912633		31	22	3	40	p	0.334165		23	1	15	22	p	0.00578109		12	7	6	17	p	9.89888e-25
		7	6	7	8				30	15	12	9				16	18	22	10				10	1	9	14
		3	2	4	4				14	1	44	23				22	13	34	17				7	9	11	6
		6	10	7	3				29	5	4	21				22	8	28	23				4	7	13	11
		2	3	10	2				41	29	38	28				13	15	15	17				1	3	8	4
		8	6	3	1				23	26	17	11				25	17	1	16				1	5	19	14
		6	0	7	12				17	14	34	10				26	15	18	15				11	3	12	7
		1	2	6	5				28	5	15	15				16	10	7	13				8	1	1	17
		3	5	7	7				2	10	25	21				9	2	19	19				11	8	22	6
		3	8	3	9				18	3	20	23				5	16	34	16				6	6	26	9
		6	3	5	5				18	12	24	29				0	14	2	4				12	7	13	8
		3	2	4	1				27	14	44	16				23	11	10	11				4	3	7	15
		11	8	7	9				16	20	25	10				13	7	33	23				13	1	10	2
		0	6	4	3				3	6	11	37				17	15	10	13				9	7	4	7
		1	11	8	2				9	30	17	9				19	8	21	15				10	7	5	9
		5	7	4	9				26	28	28	5				25	15	21	37				4	8	7	14
		5	2	4	6				20	4	25	9				12	14	9	12				9	0	7	13
		4	2	7	8				19	20	23	5				7	8	9	16				11	9	21	9
		0	4	6	6				19	0	19	27				6	3	24	37				8	5	14	3
		1	5	5	7				20	12	27	30				19	0	12	29				4	8	13	11
		6	4	4	4				22	1	31	26				18	13	30	19				9	4	1	10
		4	1	6	2				27	11	26	14				7	12	18	21				15	2	17	0
		3	7	3	4				12	29	9	36				21	9	7	32				7	7	12	10
		4	8	3	2				34	35	28	29				24	6	31	8				14	3	12	20
		3	1	6	8				23	24	23	27				21	3	26	9				8	8	9	14
		11	1	7	5				6	14	17	20				13	10	24	28				7	2	14	14
		1	5	3	8				21	14	32	16				29	8	36	20				0	2	9	7
		3	9	10	8				17	29	32	25				11	8	21	10				4	4	7	13
		7	10	4	1				30	10	15	4				18	5	17	26				3	6	19	14
		3	2	8	3				6	26	23	37				23	20	18	29				5	6	17	7
		8	2	8	4				22	15	14	19				12	7	23	10				5	6	17	9
		7	0	1	8				21	8	28	17				4	19	30	34				8	3	16	14
		0	5	11	6				11	0	16	20				3	11	29	12				7	8	13	12
		4	7	1	6				38	17	36	13				16	15	19	31				5	3	22	17
		4	4	4	6				32	27	25	33				5	7	11	16				9	12	14	8
		5	4	5	4				28	9	29	16				22	5	27	18				3	10	16	19
		4	9	7	3				11	37	20	18				10	6	29	31				7	5	12	10
		2	7	1	4				6	16	26	22				12	17	13	19				7	3	4	10
		5	4	4	2				10	21	22	37				7	10	4	15				7	1	5	18
		8	3	6	8				12	15	22	28				17	20	19	11				7	5	8	10
		4	1	6	7				18	27	19	25				22	6	19	12				7	5	20	9
		4	9	5	8				21	12	41	10				23	12	26	9				6	5	6	9
		6	9	9	4				25	27	31	31				14	13	6	28				9	7	20	21
		2	0	11	2				35	6	29	19				14	10	14	23				9	5	16	20
		5	1	6	4				7	12	18	20				16	2	1	22				11	6	10	17
		8	0	6	4				21	18	10	22				22	8	3	27				5	3	5	6
		7	7	7	6				36	38	15	26				15	17	21	18				8	1	8	12
		4	5	11	3				11	23	12	9				15	14	16	3				7	5	7	18
		5	10	4	8				18	17	31	32				17	25	14	18				6	4	10	17
		7	9	4	4				23	19	42	33				10	17	14	22				5	2	9	14
		2	9	4	9				38	25	29	28				8	13	10	8				2	4	28	10
		7	5	1	12				36	16	29	34				30	8	7	31				10	3	18	11
		6	6	7	7				19	19	15	35				19	9	35	4				4	1	14	4
		4	0	5	6				11	9	32	16				21	9	22	10				7	1	1	3
		7	2	9	3				34	12	15	12				17	24	26	18				6	7	5	14
		3	8	6	3				33	16	13	11				20	15	20	25				11	3	20	8
		2	6	5	3				21	33	36	3				13	5	7	7				4	9	8	5
		6	4	7	5				26	8	27	11				18	18	7	26				5	3	8	12
		7	6	4	4				15	16	31	30				13	20	11	13				4	10	15	1
		4	13	3	2				19	25	28	1				21	10	41	7				11	7	22	17
		7	1	7	3				12	1	14	19				12	2	35	27				9	6	1	8
		3	4	2	3				29	31	7	12				23	14	36	25				3	7	4	6
		1	1	5	4				10	26	4	32				22	9	7	39				5	7	9	23
		4	6	7	5				33	30	24	11				15	1	15	1				1	1	19	8
		9	2	7	4				34	27	42	15				19	1	17	22				11	3	8	17
		1	6	9	7				15	18	14	1				23	12	21	22				1	4	8	2
		1	0	4	4				34	7	15	8				20	1	30	25				7	5	14	20
		5	9	7	5				17	8	35	20				3	13	11	2				4	4	21	26
		4	6	8	6				14	27	34	24				20	9	26	25				6	3	10	2
		3	4	1	6				14	25	15	10				7	3	19	26				7	8	20	13
		9	6	1	8				22	26	33	24				21	10	20	35				6	9	11	17
		1	4	3	6				14	5	44	12				13	16	21	17				7	8	15	10
		7	4	3	2				31	27	20	9				23	12	27	17				1	1	12	11
		4	10	3	5				7	15	34	21				10	14	14	34				6	8	5	9
		6	9	1	10				27	18	8	38				7	5	20	26				1	4	6	11
		3	8	8	6				26	7	11	22				8	14	11	24				11	7	17	3
		3	5	4	6				30	1	11	36				10	12	17	16				4	4	5	2
		3	10	8	4				31	6	29	14				23	22	13	37				3	11	15	8
		3	6	1	3				17	35	27	20				19	16	16	13				14	1	9	17
		3	8	5	3				10	26	7	31				21	9	9	23				5	4	19	11
		10	6	4	5				34	3	42	32				20	16	10	17				3	11	7	18
		3	9	1	7				28	14	33	5				2	2	22	12				6	1	27	12
		7	5	7	1				25	36	21	3				10	14	31	10				4	2	8	20
		0	3	7	1				28	24	30	22				18	6	28	10				7	4	37	15
		5	7	1	1				28	5	18	34				1	1	7	19				17	9	1	17
		1	7	3	5				30	11	26	20				21	13	15	22				8	10	9	8
		4	1	4	4				21	19	10	28				13	13	17	1				8	1	7	17
		7	3	5	6				25	23	17	12				13	7	28	4				7	5	14	13
		6	7	2	7				29	2	21	42				26	14	11	8				5	5	11	14
		6	8	6	5				28	17	17	1				9	13	16	19				11	5	13	19
		11	3	7	6				23	10	23	21				14	17	15	13				1	7	10	16
		8	5	1	3				35	12	33	8				19	7	21	20				11	3	11	11
		9	4	9	5				23	16	63	34				7	12	31	22				9	2	7	12
		9	5	0	7				23	8	16	19				14	10	14	11				10	8	2	14
		5	3	6	7				23	17	5	29				23	9	18	23				5	12	8	9
		3	9	7	5				15	13	22	10				16	14	3	27				5	7	13	1
		6	9	6	1				33	14	14	2				7	7	16	14				1	6	4	6
		3	5	3	6				16	16	28	17				6	10	11	12				4	7	7	13
		2	7	5	8				16	27	12	38				27	9	13	9				9	6	14	11
		0	6	2	7				40	17	36	30				21	8	20	21				10	8	9	7
		6	8	5	1				35	18	19	20				12	15	3	1				12	7	22	10
		1	5	3	8				23	26	27	26				18	20	0	2				12	6	10	20
		4	7	8	6				10	9	19	17				19	3	25	20				5	1	3	11
		7	9	2	4				20	5	31	40				31	20	32	11				6	4	21	15
		5	5	5	9				12	25	20	18				1	8	23	6				2	2	10	21
		10	5	4	7				16	33	5	27				9	1	10	13				1	4	16	3
		3	7	3	8				34	22	36	28				19	1	6	21				5	6	12	16
		5	5	7	8				15	29	16	33				12	1	15	3				7	6	21	17
		7	2	4	10				28	42	23	10				24	10	16	19				10	6	25	9
		4	8	5	4				32	29	18	27				10	14	19	16				0	10	17	8
		6	6	3	7				18	12	31	24				13	12	1	14				5	2	14	5
		5	6	6	4				12	31	29	4				15	5	6	30				17	3	15	14
		9	11	4	4				12	17	23	32				3	9	16	20				6	7	20	0
		8	6	4	7				23	16	48	20				5	9	15	5				8	2	5	7
		2	5	4	8				24	22	27	25				29	24	18	24				12	2	22	16
		7	5	7	5				24	15	22	22				24	17	19	29				8	5	10	6
		1	3	5	1				19	18	18	15				13	18	8	19				11	4	22	20
		8	7	3	3				34	39	9	20				29	0	25	20				5	1	12	14
		1	11	4	9				26	21	27	6				20	12	3	17				7	6	15	10
		1	5	9	11				26	28	20	0				13	14	35	7				9	2	2	3
		6	6	8	7				13	19	11	27				20	16	17	14				14	7	13	11
		8	10	2	3				17	19	10	26				21	5	9	8				7	7	20	13
		1	4	7	4				39	36	29	18				9	10	27	37				7	6	6	13
		7	2	8	2				42	29	26	20				22	18	11	14				8	6	15	8
		4	5	4	3				9	2	18	18				8	16	34	27				6	3	6	14
		4	7	8	2				22	20	30	8				15	15	16	22				6	4	12	12
		3	8	8	7				24	13	10	23				17	9	26	18				6	5	10	13
		10	1	6	7				3	9	15	33				18	1	31	29				2	6	10	17
		5	6	4	8				25	36	23	18				16	14	7	16				10	7	19	7
		9	1	7	2				24	12	18	30				16	5	1	30				5	6	6	16
		9	8	9	3				17	26	16	16				8	7	32	29				11	1	11	10
		6	9	3	11				23	9	35	0				22	21	29	16				12	4	11	7
		2	4	2	10				6	33	15	16				14	22	2	5				5	1	6	16
		5	7	6	6				13	7	33	22				25	9	11	39				2	6	23	10
		2	1	2	3				21	3	0	36				26	5	22	19				10	10	13	11
		7	12	7	4				32	9	21	34				9	7	19	31				9	7	11	13
		5	11	1	1				22	25	21	27				16	19	14	16				6	4	12	11
		6	10	5	5				21	12	29	5				17	7	28	15				9	7	9	7
		7	3	3	4				25	22	9	21				18	13	27	4				13	4	12	16
		7	7	8	9				13	9	28	21				14	4	34	15				10	7	15	2
		3	8	7	5				31	12	40	6				17	21	29	9				4	4	15	12
		8	0	6	2				4	24	32	24				15	18	6	16				4	6	17	14
		2	6	6	8				3	7	31	21				29	9	19	10				9	6	8	11
		10	4	2	7				21	5	12	14				23	6	30	33				2	5	20	16
		5	5	0	5				27	14	36	23				3	4	29	24				8	2	17	2
		6	8	7	7				41	3	11	21				5	22	9	20				9	5	8	9
		5	0	3	6				21	21	28	14				4	8	23	12				4	5	7	8
		8	6	3	3				28	29	12	29				19	12	36	16				7	5	11	18
		9	7	2	10				15	17	32	25				24	15	13	20				5	7	9	5
		10	9	6	1				10	19	29	21				27	4	19	14				7	4	21	9
		3	3	4	4				20	35	21	12				4	7	14	15				3	8	18	9
		2	3	6	4				14	15	27	24				16	21	15	15				10	6	12	15
		4	6	7	4				26	27	29	33				17	14	28	38				5	8	13	13
		4	8	3	4				30	9	21	14				7	15	5	2				2	2	1	7
		4	11	3	5				21	27	25	9				17	16	25	15				4	5	20	7
		1	3	0	12				41	16	21	3				15	5	6	2				4	3	3	5
		4	10	4	1				20	15	33	7				19	18	9	18				13	4	9	11
		7	1	4	6				22	16	35	21				1	7	20	28				6	5	10	1
		7	12	2	5				11	23	9	21				8	8	32	16				10	3	13	8
		4	10	3	1				40	16	24	24				1	3	13	17				6	4	7	9
		5	3	10	3				11	30	2	3				22	11	5	15				7	5	1	6
		6	4	8	1				32	13	18	24				19	26	21	20				4	6	15	8
		3	3	0	3				33	9	19	23				16	11	1	7				4	1	30	5
		6	8	7	4				24	22	11	30				17	8	13	13				8	4	4	8
		6	3	10	6				19	7	26	23				29	5	22	11				10	7	6	27
		1	6	2	9				16	34	28	10				15	0	20	17				9	6	7	10
		10	8	9	6				27	25	5	10				16	18	34	27				5	3	14	16
		0	10	2	3				30	16	23	23				20	17	14	14				5	3	18	1
		7	2	8	0				27	16	33	17				20	7	27	21				8	3	11	9
		2	5	6	10				19	8	17	26				25	14	22	20				4	4	7	7
		6	4	2	5				21	13	2	13				13	14	17	5				11	3	13	6
		4	6	5	8				29	24	8	12				15	17	29	11				10	5	16	9
		4	0	7	5				4	10	15	32				22	2	18	6				5	8	16	15
		5	8	5	7				2	12	26	11				33	15	29	22				6	4	21	7
		1	10	10	8				41	18	40	34				17	12	19	3				5	5	15	13
		3	6	4	5				30	1	25	17				7	8	30	20				12	1	19	8
		6	4	4	3				16	18	39	6				28	11	17	17				3	1	23	16
		5	10	6	3				14	29	25	27				17	18	12	19				8	1	1	14
		2	6	2	2				20	17	34	25				16	10	15	3				3	4	12	18
		7	3	1	8				38	0	30	29				17	10	18	32				5	1	11	8
		4	7	6	9				25	2	18	41				20	17	4	22				2	4	1	16
		8	5	7	10				33	12	10	30				13	8	13	25				12	2	14	2
		3	3	3	7				18	8	22	15				24	6	13	14				9	8	9	8
		3	5	4	3				37	20	24	24				21	24	23	1				13	11	6	22
		8	0	7	0				4	19	17	13				18	10	23	26				1	1	15	8
		3	5	5	9				34	14	35	29				31	3	27	16				4	7	1	11
		3	9	11	1				21	9	28	14				20	7	26	10				15	10	4	13
		2	4	6	7				29	8	18	25				9	7	30	26				3	9	3	12
		7	8	9	5				22	21	34	20				22	9	18	17				6	3	4	3
		1	8	8	5				30	13	24	31				17	19	17	0				12	7	19	10
		5	5	8	3				4	7	27	27				8	1	15	22				17	3	2	10
		6	6	7	1				11	9	32	17				19	23	0	32				1	4	7	7
		7	7	5	7				26	13	9	35				15	13	26	5				6	6	23	8
		0	7	6	5				21	19	19	27				23	12	12	7				13	9	16	6
		5	0	2	1				28	10	41	29				11	5	13	19				10	12	15	15
		1	6	10	10				16	17	35	28				15	2	17	20				2	3	7	5
		8	1	6	6				22	20	33	26				22	14	30	15				13	12	23	9
		3	8	8	5				11	30	22	14				13	16	30	33				5	7	7	11
		4	9	3	1				20	34	29	38				3	5	33	25				10	2	18	7
		7	6	7	4				33	23	20	15				7	4	20	12				14	1	1	7
		11	9	10	3				40	19	30	37				5	6	24	21				3	6	11	8
		5	0	9	3				15	14	22	26				20	10	14	5				5	3	11	6
		7	1	6	3				34	18	25	23				16	4	23	14				2	10	24	6
		6	4	1	4				25	12	34	18				13	12	20	18				8	7	13	6
		3	7	9	3				28	16	20	40				24	6	7	16				8	9	16	6
		2	5	1	4				11	20	3	43				7	16	18	12				13	7	3	5
		6	4	5	1				25	8	37	38				25	6	19	22				8	2	8	15
		8	3	5	4				8	27	20	18				16	13	20	24				6	6	12	10
		2	6	5	1				26	23	32	17				21	9	22	14				10	7	13	2
		5	3	3	5				30	26	19	23				18	1	24	1				10	4	16	2
		7	6	6	6				6	22	4	0				18	8	15	8				11	9	21	0
		6	5	9	5				24	0	27	18				5	12	22	18				3	5	2	13
		6	6	3	0				27	26	28	19				22	6	5	23				15	5	24	5
		4	10	3	5				32	25	20	21				14	8	32	1				1	5	11	8
		4	7	6	4				20	4	13	18				18	10	16	5				14	1	8	16
		2	2	7	8				6	3	15	28				24	3	16	18				8	5	16	15
		13	6	3	9				30	5	16	18				20	15	29	30				8	4	7	24
		5	0	4	6				20	7	36	13				28	7	8	14				9	6	15	20
		5	8	4	5				17	7	32	23				24	1	15	23				8	5	14	13
		9	2	6	7				18	18	17	13				19	18	16	45				5	3	19	8
		5	3	7	7				32	8	18	37				8	16	10	16				13	8	13	11
		8	2	1	8				28	33	47	18				16	17	12	10				5	3	13	12
		6	1	5	7				14	10	29	35				15	1	29	36				9	1	15	6
		5	4	2	5				37	25	38	15				15	21	8	19				0	9	10	18
		4	3	8	2				10	19	28	22				10	12	2	5				4	9	10	11
		0	4	6	5				22	15	37	20				17	11	12	15				8	2	18	12
		2	6	4	5				20	33	49	21				13	12	34	6				12	6	20	16
		5	1	6	3				55	21	11	26				15	8	30	29				2	3	11	8
		7	3	5	5				30	14	20	26				17	8	29	15				7	0	11	17
		5	4	8	4				26	18	16	26				10	11	19	13				10	9	12	18
		2	6	2	8				21	16	8	54				3	19	27	18				8	0	18	9
		8	5	2	1				40	27	33	34				6	12	14	24				0	0	23	13
		4	1	1	4				26	7	17	40				12	19	21	5				9	5	17	14
		5	1	2	2				23	16	34	40				13	6	20	6				9	2	18	9
		9	6	0	6				26	10	33	17				24	19	26	13				6	4	1	16
		5	10	4	6				14	22	14	18				21	7	17	12				7	4	16	16
		2	6	10	5				28	23	50	25				19	7	18	25				8	14	12	16
		4	6	6	4				27	22	32	25				10	8	24	33				3	4	12	20
		4	4	5	2				29	18	51	16				12	4	22	23				15	3	10	9
		3	1	5	3				9	20	37	12				19	8	19	29				10	6	9	8
		6	9	2	8				19	17	15	28				20	24	4	31				6	7	14	10
		7	5	7	4				23	25	4	31				15	11	9	20				10	5	7	11
		5	8	2	5				17	23	44	9				2	14	13	18				6	8	10	12
		6	4	3	7				15	25	31	19				20	14	15	12				10	8	14	12
		2	3	6	4				26	28	28	18				13	7	5	22				10	1	20	16
		4	1	10	4				26	5	12	10				29	10	12	17				7	7	19	21
		4	3	4	3				3	11	27	32				21	11	38	15				1	5	14	7
		6	8	3	3				25	25	14	28				23	11	23	26				7	0	2	11
		5	8	1	0				8	25	33	26				12	6	27	20				4	10	19	9
		2	4	2	1				23	15	14	24				19	3	1	9				2	2	4	12
		7	8	3	5				26	12	3	23				6	7	24	4				11	4	8	19
		7	11	3	8				31	32	17	16				31	7	21	22				8	1	19	15
		8	7	9	6				9	23	37	19				20	1	24	0				10	5	16	17
		9	6	8	6				47	18	35	5				7	8	23	35				10	10	15	13
		1	5	4	7				23	15	20	27				18	13	17	16				9	2	6	4
		5	4	6	2				36	7	40	29				7	12	15	13				6	11	12	7
		3	5	7	5				25	27	28	29				18	3	20	22				7	0	10	19
		4	7	4	0				38	32	41	33				14	2	25	26				2	2	16	9
		3	9	4	6				9	18	24	27				15	6	7	23				4	4	9	22
		5	5	4	1				17	19	27	12				12	15	16	9				10	2	15	15
		4	6	4	7				8	9	12	30				10	7	15	21				8	6	13	12
		7	7	3	7				19	19	15	15				19	9	7	23				10	5	18	5
		4	7	8	1				28	37	11	2				14	8	4	22				9	8	12	4
		8	3	10	7				12	26	9	11				15	9	14	32				10	8	1	6
		6	6	9	2				21	17	25	39				4	8	15	13				6	2	8	15
		4	2	3	5				8	24	17	41				21	14	17	31				9	1	18	9
		6	5	6	1				17	33	20	13				21	3	29	11				7	0	10	13
		5	4	3	8				34	2	33	11				11	14	0	23				14	2	6	10
		2	4	6	6				27	21	15	12				13	7	14	11				5	6	13	7
		9	12	4	1				18	16	24	27				11	24	1	25				7	7	2	14
		3	9	1	6				24	18	29	23				7	8	23	17				6	3	10	2
		7	10	0	6				14	11	24	17				24	9	14	8				5	8	11	9
		6	6	6	2				27	2	20	27				26	15	16	16				3	2	5	14
		4	2	4	2				15	20	5	38				20	7	8	13				6	9	11	9
		6	9	4	8				0	24	14	27				18	24	18	12				5	5	12	10
		4	7	3	4				24	17	24	20				20	13	3	3				1	8	15	9
		7	11	6	5				20	12	36	31				1	13	14	16				6	5	8	8
		8	4	7	2				18	11	22	35				17	22	3	15				11	3	5	8
		1	4	0	6				33	24	40	41				8	16	18	18				8	5	12	7
		7	3	7	4				10	9	8	34				20	15	34	6				9	4	8	22
		7	8	2	10				33	21	22	26				12	9	13	15				7	4	2	18
		1	6	6	5				37	11	33	12				26	19	24	11				10	2	12	15
		5	6	6	5				6	3	27	9				12	13	28	18				4	3	13	5
		1	4	4	5				11	22	34	32				13	18	20	12				4	5	13	10
		8	7	5	11				6	18	17	22				13	11	7	4				6	7	18	10
		7	0	2	1				31	6	18	30				7	10	30	17				4	4	4	9
		1	4	2	9				4	10	18	27				14	14	21	27				8	5	10	18
		2	4	2	4				15	8	27	15				5	9	17	26				7	8	12	4
		4	7	2	2				14	5	12	26				27	11	27	16				9	3	9	15
		6	3	3	1				33	33	19	5				10	8	19	23				10	5	2	9
		9	6	7	3				13	25	9	24				29	11	20	9				9	3	19	15
		5	7	7	2				21	20	18	10				14	12	24	11				9	6	14	6
		8	5	4	8				32	3	20	22				13	4	3	11				7	11	15	13
		5	7	5	1				22	21	18	11				1	12	7	14				7	5	18	11
		5	1	8	7				29	15	14	30				21	12	10	16				9	6	11	11
		7	5	4	6				42	16	14	15				9	10	25	12				3	4	8	14
		6	4	8	1				9	25	10	6				5	2	18	32				16	13	14	12
		7	2	3	0				40	34	21	6				17	20	17	17				6	3	7	31
		6	5	8	3				18	25	18	10				19	11	26	36				0	1	11	6
	Figure S2g 53BP1 foci density per PC-3 cell
	0h	NC	shTD	F133V	shTD+F133V			1h	NC	shTD	F133V	shTD+F133V			4h	NC	shTD	F133V	shTD+F133V			8h	NC	shTD	F133V	shTD+F133V
		103.09	137.31	178.82	45.16	p	0.546631		1614.52	2255.42	1328.18	117.38	p	1.92696e-06		1335.84	1942	1762.53	3613.38	p	4.68829e-06		654.13	481.78	940.35	784.01	p	4.33408e-23
		214.11	125.31	232.04	95.57	p	0.799107		2667.59	719.4	183.83	2337.69	p	0.418361		21.3	730.35	2286.86	3094.49	p	1.0504e-10		1139.23	690.9	1159.06	1082.43	p	3.30843e-34
		195.38	26.61	59.17	184.04	p	0.0932058		1024.16	793.16	3185.22	1960.41	p	0.765662		32.47	1762.24	2665.83	1890.12	p	1.81726e-08		1413.17	541.63	1307.16	1052.54	p	3.36358e-22
		366.4	200.72	301.12	164.45				3673.08	4950.82	3309.45	3308.12				2064.62	1204.91	2181.67	2677.8				741.82	183.66	1454.27	1418.67
		269.93	178.76	190.09	141.05				2845.59	3537	1228.31	4431.11				1848.22	1705.24	3016.27	2849.7				770.47	440.84	871.19	1366.72
		120.4	184.2	167.82	327.7				2273.85	379.9	5837.47	3800.7				566.89	473.47	2667.54	2805.86				592.52	946.81	1955.06	1329.13
		279.26	334.02	167.17	486.05				1858.06	2325.67	1619.03	2368.22				3676.98	1664.47	375.43	1401.8				491.77	348.95	1780.68	984.74
		284.06	166.69	131.24	197.85				344.11	2291.3	1783.28	2182.84				1227.56	1469.9	2347.46	200				663.89	471.35	1517.68	266.88
		126.21	73.91	70.02	317.91				2912.84	2029.14	2179.88	970.99				1936.22	1253.22	1399.72	2321.43				840.36	57.75	929.35	1061.68
		221.34	200.12	155.51	155.15				4502.81	1838.16	3686.11	1997.53				1180.38	1501.89	911.01	1179.95				558.81	19.73	949.39	1456.39
		212.7	113.08	217.41	314.7				1568.86	905.76	3255.32	159.42				587.01	1375.42	1097.95	2132.33				570.78	429.32	1686.07	1975.36
		198.1	218.55	300.57	39.14				2905.54	1721.53	2286.67	1295.18				1772.11	1709.05	1346.93	726.8				321.45	233.23	217.35	1439.83
		282.36	144.71	76.02	305.94				2806.46	834.91	58.53	1422.82				1289.17	435.88	2767.37	1300.35				249.95	86.48	625.76	954.13
		134.05	189.6	20.29	252.05				2161.96	1233.96	535.84	1827				1885.19	552.25	1750.98	2131.08				734.47	399.48	1655.61	769.58
		57.37	259.26	149.06	171.19				2258.59	1478.45	3873.05	3807.75				2468.17	1275.94	2177.46	1512.91				662.44	556.63	904.15	1336.97
		182.38	206.84	218.26	257.46				2305.15	2665.33	2335.38	2665.41				1089.32	708.83	4458.19	708.18				291.52	249.27	430.08	717.82
		222.7	254.98	241.18	211.69				3166.91	1837.24	4990.28	459.31				1466.16	2769.29	3035.23	661.34				561.3	560.39	1374.37	745.04
		139.42	127.14	224.26	301.14				1628.75	1224.41	4460.85	4272.06				1967.75	1461.75	1888.26	2360.72				254.99	201.9	1323.54	1099.96
		56.47	173.29	256.04	254.01				3303.21	1741.04	4502.51	2376.9				779.47	1607.37	717.72	375.84				240.14	64.9	1965.66	183.74
		4.83	300.58	143.94	130.42				3745.1	2131.9	3269.05	2816.66				1046.1	1188.94	638.9	1053.78				580.03	696.82	950.65	723.51
		220.12	277.02	246.34	352.69				3833.95	2245.45	3419.9	4496.55				1056.35	126.86	2121.26	2695.35				781.46	289.54	873.97	1074.82
		195.41	92.48	147.14	144.35				6022.84	874.43	720.65	1335.57				1248.42	1234.2	1335.65	1133.21				273.83	522.39	926.7	712.51
		189.81	274.05	314.68	44.31				2118.71	1737.46	330.56	2263.58				2674.62	1435.65	684.52	1266.6				988.95	196.21	1220.14	1315.33
		280.89	39.68	203.44	200.83				3761.65	2475.07	3336.5	5679.13				2085.2	955.74	1398.81	2842.82				779.78	157.74	759.31	1751.04
		134.66	116.71	255.74	283.7				2435.53	2403.09	1874.66	3281.99				964.29	619.2	1509.42	872.61				499.14	284.79	705.41	1141.17
		108.89	35.49	172.76	259.6				719.94	1761.95	1104.85	1853.95				1023.35	1542.67	1364.64	52.16				380.25	195.96	965.51	815.61
		107	314.5	103.13	217.8				2508.37	2900.66	2719.45	2099.18				3305.67	1491.35	477.94	1504.77				1129.75	315.03	1600.29	1134.33
		180.53	180.84	218.15	108.31				1834.13	3135.92	2835.29	3701.54				628.89	1498.77	2746.87	507.74				334.37	365.73	1615.04	689.33
		116.84	137.44	180.4	178.82				1749.81	2260.75	1171.13	2631.44				30.38	1284.88	2759.93	934.5				1041.33	919.35	1328.24	1134.55
		220.06	208.04	164.22	295.28				2580.3	3190.34	2700.19	1259.7				47.35	1635.3	2233	1617.85				1051.21	587.33	329	699.15
		253.13	23.2	153.55	117.74				3393.56	2860.03	633.95	2382.93				3027.4	1385.73	581.35	1104.77				1041.73	505.53	1313.64	940
		47.17	89.42	164.28	25.72				2989.66	1140.12	4146.18	1534.09				671.42	1589.83	1213.67	1976.21				313.38	96.18	1280.5	1029.14
		222.06	187.75	281.32	243.23				2994.24	1682.34	6101.36	2335.74				854.33	822.96	2275.89	665.16				690.91	397.24	931.65	1549.47
		131.21	229.87	258.04	139.03				3178.02	1347.13	3136.85	1753.47				2324.04	1748.32	2174.96	2584.06				919.2	189.11	1290.22	1412.72
		155.79	171.45	216.44	114.61				3440.68	1737.55	5477.71	2247.77				1531.12	1759.9	1303.77	1244.63				441.54	954.06	1472.54	1213.34
		369.74	138.67	58.98	220.4				2756.28	1705.42	330.51	2680.65				1311.42	979.15	2386.73	3018.81				605.61	137.45	605.45	918.08
		332.28	94.95	238.96	441.89				3487.79	1618.91	3353.05	1497.85				1021.53	996.86	2741.79	2540.06				975.44	502.16	1114.68	735.65
		157.07	270.07	202.19	163.31				3197.61	1626.54	990.69	3432.43				2348.06	1580.55	1940.48	402.21				504.76	467.74	1058.07	772.72
		92.32	82.75	94.64	330.64				1803.73	2012.92	486.7	332.84				1575.72	1467.79	1735.6	2978.96				1050.62	241.09	1714.43	950.75
		103.5	252.55	78.15	272.91				3618.2	2987.64	498.72	4091.75				935.28	1755.23	2925.34	1353.72				776.05	349.2	1355.31	349.38
		17.03	212.03	14.47	125.7				1842.4	1731.15	2308.23	142.87				1846.51	1428.82	3038.85	3535.99				628.04	262.27	1114.19	796.34
		36.7	154.96	148.21	122.65				3292.44	2430.04	2914.93	1248.16				1110.81	403.32	522.82	1746.32				448.38	798.99	820.67	485.54
		139.41	169.11	217.99	423.92				3581.7	1686.41	2783.82	2648.66				1173.02	838.31	3787.34	2480.31				630.94	795.64	802.28	959.33
		110.11	312.26	140.36	352.17				2005.24	2983	4236.15	2029.17				844.02	2490.01	1721.36	1517.06				555.64	365.84	765.89	1843.87
		110.75	271.67	167.49	348.29				2464.84	3441.31	4201.99	3805.67				2293.83	1607.2	1385.69	2750.54				594.37	701.59	395.79	1382.08
		312.37	65.85	231.29	254.92				3073.56	2151.88	2773.56	3439.2				1338.39	1266.95	2190.88	1157.76				686.08	65.14	725.54	1426.55
		180.27	158.52	214.4	111.89				1846.61	1094.95	3278.13	776.88				764.26	1862.09	2179.18	1610.21				941.78	31.36	679.31	930.13
		146.18	234.65	190.82	41.06				2622.64	1762.96	2936.29	1632.1				1903.41	1371.91	1764.29	2984.41				613.19	324.87	529.91	652.86
		111.8	206.93	56.91	243.12				159.94	1115	2685.26	1766.37				2717.55	2134.92	2223.66	102.33				257.1	415.25	628.78	939.67
		91.79	243.68	234.71	289.02				1077.75	2454.41	2460.95	909.57				1342.83	1002.27	1690.12	1773.8				962.81	310.28	1393.37	629.41
		334.96	123.91	122.01	26.88				2111.47	2614.88	2683.32	1362.19				1629.21	1259.07	1713.59	1354.65				215.42	1021.6	240.92	621.32
		321.53	121	260.57	97.87				3290.4	3305.36	3017.92	3315.38				2383.69	445.67	2332.6	2246.95				581.63	910.03	1125.04	947.48
		225.54	269.28	168.22	338.65				866.03	801.29	1481.78	3536.68				1681.48	1289.22	1771.05	2233.91				547.08	165.06	1436.76	1093.13
		187.62	152.55	110.74	283.45				1456.3	117.98	2125.36	1219.99				2376.3	1956.18	3068.54	1284.5				256.3	313.57	1496.79	1240.68
		153.18	288.11	79.96	388.48				1649.57	2231.19	3793.85	2936.8				1425.44	1496.42	238.18	664.53				817.08	355.82	441.73	608.06
		244.37	166.85	272.79	305.52				3157.07	3281.14	1033.62	2417.45				1653.66	1441.1	848.38	4017.38				436.18	963.25	1063.38	1549.67
		250.79	327.48	242.32	281.71				2962.23	2276.93	4366.01	2805.63				2387.68	2729.57	1544.02	699.9				634.39	169.8	809.86	1171.61
		285.84	245.66	348.49	304.81				672.37	1176.77	3636.73	2165.37				2001.16	1413.15	2576.13	877.73				1112.04	130.64	1004.58	1243.79
		137.27	145.92	272.32	442.87				1389.07	2739.95	4192.56	3046.03				1364.25	1624.9	2775.26	2513.98				607.21	600.53	1799.75	628.46
		214.36	180.28	245.32	275.34				2416.53	890.44	1652.51	1897.75				1202.6	863.08	3010.39	2429.17				589.66	585.73	1638.89	1273.47
		154.79	250.51	280.46	165.96				2073.92	2291.68	858.09	1372.7				1597.01	345.44	2284.98	2017				900.38	412.24	654.56	578.82
		193.3	269.03	269.71	209.46				4329.16	1430.78	2858.14	653.42				1331.16	429.8	1463.87	2072.4				824.6	808.27	1394.76	1331.36
		208.6	230.31	145.69	303.39				61.09	2353.65	1665.11	2083.65				1627.67	1231.37	2495.18	731.06				539.52	690.66	684.81	896.59
		284.87	284.67	122.58	139.32				2735.08	2644.81	1813.52	3027.09				2569.09	652.9	1345.48	2498.55				750.33	727.8	1306.38	907.08
		189.26	240.51	228.84	324.42				3470.6	2727.77	3595.31	4065.53				785.35	47.44	3747.28	260.58				463.18	202.97	1301.33	1087.1
		158.3	182.8	287.59	373.03				17.11	2374.35	3878.62	912.92				1467.54	1678.24	1547.1	3563.48				526.73	616.81	777.13	1199.36
		72.94	239.64	339.01	134.58				1891.32	1569.29	4559.96	3957.27				747.72	592.66	2030.13	3413.81				400.59	517.42	1682.62	899.09
		356.77	271.36	63.75	149.34				530.91	570.88	2000.92	1819.91				1942.28	1267.54	1082.33	2460.3				555.15	232.57	529.66	1418.97
		222.41	240.29	179.85	227.44				2272.57	2434.7	1551.11	1485.02				1387.66	1592.05	2393.12	3523.43				1038.66	291.65	990.14	401.54
		198.61	305.33	63.86	267.65				657.83	1641.63	439.26	2444.94				2727.89	1807.59	541.82	2863.38				889.75	733.07	711.53	1243.73
		37.49	373.31	217.48	199.03				1824.14	1205.36	1955.65	3924.5				1138.85	2583.26	2994.51	2704.51				970.45	329.29	999.39	915.41
		217.44	231.77	220.92	145.13				2970.24	3065.42	3370.42	3211.2				2076.23	1071.2	1041.89	1109.82				987.58	325.18	281.09	509.66
		193.84	54.69	135.66	153.59				1620.76	1167.6	4141.95	2485.32				1891.86	875.86	801.44	1012.24				246.61	93.91	774.24	2326.57
		208.01	155.7	142.53	103.43				1138.01	2206.38	2675.16	1560.8				2264.32	1808.67	1414.09	3609.7				146.49	769.55	1273.1	1762.9
		298.67	192.41	206.3	157.09				1606.4	1170.53	2090.77	3560.36				2208.2	851.24	2883.81	1414.78				809.74	954.58	302.95	679.05
		50.3	64.93	191.55	285.36				3398.73	2058.68	4318.34	3745.9				1679.9	563.15	2486.71	1324.58				470.02	798.07	289.32	587.29
		101.14	152.76	374.54	38.81				4406.74	2091.7	1006.51	4126.54				1557.33	1239.45	3100.94	339.34				652.51	575.15	936.39	1339.86
		168.18	138.87	192.68	88.69				2588.63	950.02	3141.57	3510.26				686.04	66.34	2117.67	1194.05				520.85	235.02	1583.58	2451.04
		216.26	92.46	273.33	104.63				377.94	3047.23	3834.2	5352.9				2630.4	1480.49	2701.23	2338.02				662.73	596.9	759.16	596.75
		297.59	180.57	122.96	216.21				2539.29	4091.76	3170.45	2281.3				2371.96	1849.79	1536.85	1507.43				946.62	360.09	1358.37	1833.56
		248.33	36.99	5.28	134.21				1594.47	1343.99	2071.42	2669.61				715.62	1560.87	1596.34	1532.64				586.76	124.62	853.08	178.2
		257.68	100.78	179.41	74.6				2613.68	1479.1	1722.4	1450.51				1316.75	2224.41	1775.88	313.78				180.07	427.81	1623.02	815.86
		195.83	174.62	160.63	296.82				4503.41	2943.78	3180.29	605.57				3213.22	776.16	1683.91	1577.13				244.04	231.69	1271.51	919.55
		321.33	141.9	290.08	209.25				763.54	1998.47	2045.77	2805.67				1570.75	1278.27	2194.16	1311.04				1061.73	450.42	308.34	1939.15
		131.47	213.59	169.77	229.83				4767.51	727.04	1360.25	2195.25				1582.13	701.26	4206.48	1820.99				413.16	886.45	1158.84	785.13
		296.36	156.37	166.43	100.86				2447.84	2988.81	3017.91	2180.52				1634.66	756.82	1463.59	1178.55				842.89	68.82	1280.09	101.25
		140.73	367.35	348.34	236.76				5683.78	2111.55	805.52	1406.2				41.13	329.63	1706.84	1927.78				443.14	166.16	723.39	900.63
		217.64	37.1	292.58	226.57				5123.69	3653.13	3426.12	1002				414.65	11.58	2194.55	2698.47				1138.67	151.32	1591.56	1400.39
		227.39	364.02	221.85	165.27				2268.67	2054.56	4283.36	536.76				2825.94	2017.69	783.23	1457.24				520.57	401.15	1097.86	941.84
		330.95	188.22	433.83	160.55				1302.67	1735.14	3022.81	4425.67				1614.19	456.2	1637.77	2687.84				888.85	234.1	1212.99	1374.12
		86.74	281.1	284.92	361.34				4847.31	939.31	2098.01	2542.12				825.13	1317.1	2120.79	2854.21				1023.22	244.86	1188.56	573.19
		243.61	215.13	242.49	52.65				2377.03	1654.02	3611.34	1334.09				1664.87	1532.45	1731.87	3583.7				697.82	581.7	820.25	17.72
		16.64	289.04	304.35	209.92				2149.61	2456.88	928.25	4529.56				572.29	1160.09	151.61	1827.63				554.22	447.5	506.75	1350.4
		219.99	241.27	55.08	289.95				3127.02	974.15	4075.87	963.33				835.54	1854.43	2941.76	2061.28				883.26	241.1	1205.99	1421.76
		204.06	189.45	149.44	234.65				1801.16	2713.69	1255.54	2016.92				2423.83	1436.64	3515.67	831.9				476.53	127.98	1683.15	535.49
		150.63	356.89	191.02	190.73				2746.4	3026.97	1713.13	5066.95				1721.45	1352.76	1978.09	703.82				440.21	721.89	521.32	135.77
		322.37	203.6	102.73	199.83				525.06	2252.22	1012.72	3771.47				2151.84	90.7	1063.4	2891.18				321.81	628.15	679.68	861.59
		123.12	268.98	232.79	278.46				1568.36	1280.64	2486.92	2270.15				1381.38	1355.12	3534.84	1695.01				1305.7	161.83	1881.11	651.52
		281.99	193.08	268.67	76.75				2677.13	873.77	2161.99	755.32				2137.46	720.91	2809.87	121.01				635.65	704.18	934.39	1010.38
		232.36	201.44	247.08	305.46				221.4	2818.81	3118.81	2367.01				500	921.93	2950.43	76.51				1084.66	503.53	1197.52	1377.33
		126.82	264.71	176.73	276.12				3637.7	2778.09	5318.88	3252.85				1549.89	1346.64	1307.51	1747.85				859.49	963.01	506.09	755.28
		191.68	380.15	114.06	136.61				628.55	1482.7	2781.39	302.03				2287.55	1733.86	2526.93	478.98				1392.39	565.57	138.62	350.35
		348.75	149.64	151.74	172.53				2998.36	2024.33	1043.03	3771.6				722.83	1321.52	1780.79	1655.28				537.35	565.9	1209.68	505.75
		99.32	291.66	282.72	132.64				378.75	2058.36	4694.13	1388.25				3153.72	1775.23	2167.21	1726.16				551.03	467.15	1740.35	2289.32
		52.44	219.2	252.35	220.69				1487.58	3053.67	2517.9	2379.76				1137.19	376.95	1517.38	3202.91				395.3	296.51	427.33	1346.71
		133.01	227.09	269.59	42.27				2937.76	2478.4	1704.85	3141.92				1242.6	1080.89	2463.15	1277.29				657.94	51.29	373.57	844.89
		295	148.45	291.85	220.45				3157.45	2020.49	1584.46	2235.5				1459.12	683.8	2036.34	1407.97				233.86	891.13	1193.01	337.17
		164.24	153.21	171.41	79.87				283.6	1694.27	1332.45	3472.66				1391.93	1884.09	1224	2396.21				742.81	258.21	1209.64	669.16
		86.89	264.25	284.76	94.49				2435.18	630.13	1645.75	2190.31				541.05	1079.57	1802.58	1148.08				990.97	100.59	891.73	369.74
		280.92	260.82	110.18	473.67				222.62	2295.83	2402.01	1980.78				626.38	1744.73	3456.92	3017.93				593.01	1146.83	971.71	1448.72
		166.33	272.61	106	90.88				3536.5	2067.66	2327.97	1409.03				1078.09	946.77	1883.98	1722.31				61.48	520.32	862.15	637.67
		58.6	211.03	145.99	322.94				4670.58	1180.15	3255.53	4522.39				584.9	1103.18	2406.32	2942.8				1217.3	591.48	578.21	1214.68
		255.73	106.33	283.52	522.4				2182.04	1383.9	4392.9	424.5				800.71	780.5	2269.39	1623.16				521.59	101.17	742.54	1181.28
		281.11	158.06	278.44	192.69				2536.77	1798.48	1697.05	3306.59				1680.8	1067.04	2561.91	3382.96				699.62	279.57	982.17	778.4
		323.87	219.91	268.28	219.82				1463.58	1676.64	2506.26	1253.47				319.59	1698.23	2634.65	2552.41				926.47	26.65	1160.41	1493.4
		61.69	151.29	325.35	100.92				3726.19	2135.97	4383.91	3017.64				1730.85	1266.26	1757.57	3205.5				653.55	9.63	1211.77	1581.32
		131.91	86.96	292	318.89				814.24	1561.7	4332.25	2847.27				589.29	262.49	957.95	1401.41				263.29	152.11	2705.71	974.08
		149.43	135.89	141.48	206.85				3252.86	2211.29	1515.34	1278.96				1760.77	2029.11	742.68	1600.76				558.47	124.48	1227.8	427.88
		36.53	193.65	116.28	303.56				1128.51	2916	5425.43	3592.27				261.36	642.66	2522.71	1970.22				575.02	381.15	61.13	1768.78
		191.53	175.05	213.35	359.83				1687.83	2018.36	2872.67	2578.79				2622.66	907.46	1537.99	1397.56				656.47	597.7	902.02	131.54
		179.75	38.77	132.48	105.45				3186.29	2154.67	1296.94	2218.69				1905.77	1105.71	1186.15	1716.12				735.51	296.77	1629.78	322.02
		259.93	183.61	215.01	203.4				3524.67	2266.82	3906.51	1802.19				1808.76	1220.62	2134.9	883.43				797.72	994.81	64.98	629.19
		320.23	48.2	139.63	130.4				4151.22	3006.18	891.64	3840.89				493.86	1765.91	714.98	1998.67				198.97	384.41	1627.49	529.67
		228.05	218.38	142.87	328.72				3201.04	2252.46	1934.18	934.24				2378.59	77.69	2914.81	1480.38				738.81	119.49	2311.57	967.79
		276.98	5.21	213.15	201.65				3582.1	1261.11	4484.28	2350.41				130.78	2080.15	561.11	2184.65				772.19	147.53	1322.52	371.62
		273.3	29.47	65.95	245.7				2429.51	507	2939.69	1057.55				2309.78	821.86	2031.86	1158.48				224.45	332.81	465.4	19.69
		290.12	146.41	171.65	313.65				3081.08	2180.32	2815.43	2208.33				2186.07	1514.07	708.81	2272.24				840.16	376.87	1089.4	822.2
		268.8	221.44	305.1	191.29				2579.13	2629.09	5794.4	2489.02				1589.99	1168.54	2621.97	2132				983.97	494.5	1108.75	1289.58
		85.27	170.17	108.96	337.62				2269.66	194.08	4121.69	3693.82				1439.37	600.85	3409.79	1288.99				250.79	109.88	247.61	149.01
		206.67	166.68	106.51	1.72				980.18	3202.88	4926.12	71.1				2250.91	2615.98	3180.39	3081.71				371.72	427.61	1246.18	614.37
		276.18	113.13	249.29	157.04				2209.03	1527.71	3025.31	937.23				3206.9	919.07	3131.1	2181.68				855.38	256.06	1101.92	2074.63
		120.85	250.72	227.28	166.14				2857.86	3146.39	3241.69	4348.83				2757.75	1533.6	1416.01	76.16				897.94	519.07	1665.86	961.15
		109.54	151.49	42.51	265.63				1757.23	1484.05	977.13	1331.48				2428.91	1153.23	1245.5	923.82				468.1	313.85	1376.67	1290.95
		137.05	215.2	291.2	63.9				5748.89	2630.28	3163	3213.83				2388.36	832.42	796.45	1814.73				958.69	176.83	1232.94	1404.77
		336.87	257.6	207.84	152.01				2345.2	2234.57	2730.65	1629.89				918.21	1244.12	2835.34	2093.72				1024.86	480.35	1464.45	935.16
		43.18	284.45	90.22	3.19				1171.58	2671.54	4377.67	1976.53				1195.69	1548.28	1934.68	2657.06				710.19	430.23	830.61	954
		92.5	93.21	52.67	212.75				2729.01	1552.64	3445.32	2696.02				3033.12	1248.96	3670.81	1812.67				1061.9	610.43	914.47	1099.07
		231.64	96.4	229.7	390.34				3548.2	1903.02	36.17	3892.84				436.29	1068.07	3928.14	1364.4				292.33	954.69	2025.87	1489.28
		195.81	233.4	250.05	119.04				5815.02	1459.27	3166.44	3861.39				918.54	958.35	2623.9	2532.76				1130.27	895.22	1030.98	1294.92
		194.37	218.97	175.19	448.24				4772.97	39.21	3704.16	1685.21				627.2	733.05	2853.76	2497.72				741.22	828.48	335.45	533.28
		316.45	200.85	34.92	228.99				4826.22	1925.47	2123.11	197.26				819.65	2376.66	2063.9	1719.11				202.52	794.92	1105.15	1143.21
		195.16	307.31	234.4	128.22				639.25	2173.38	2214.84	2606.76				442.98	142.44	2011.33	3019.63				802	109.33	1096.91	624.39
		69.31	75.04	157.52	346.35				757.86	1165.37	1949.75	3650.68				223.12	1734	3571.54	2032.09				556.9	565.44	1134.4	1031.55
		140.73	303.78	26.39	226.97				1061.46	1318.21	2850.81	1608.2				1947.11	1481.14	2725.07	2167				639.56	525.15	525.99	1554.05
		278.57	169.57	97.62	355.48				2199.06	4291.3	3747.36	1193.83				623.18	617.06	1953.52	1380.1				548.22	429.36	1228.65	1500.67
		249.19	217	386.58	175.48				1374.27	1510.12	3329.86	3928.63				2207.48	1347.57	1476.5	1881.73				886.7	402.27	952.57	1278.38
		134.08	245.91	274.64	172.78				2213.76	2973.57	2027.82	3853.57				955.78	2738.14	161.3	2631.25				138.39	463.8	988.47	664.84
		198.39	186.43	96.29	297.31				3369.52	2330.49	1449.48	4181.3				1524.93	1648.19	2351.75	1339.52				781.59	108.99	1319.76	752.68
		206.03	288.91	129.46	389.03				4089.18	3122.78	2673.98	3615.22				1893.23	2013.57	2492.84	2130.63				387.54	619.79	720.53	1321.45
		238.46	215.29	68.34	250.36				3491.48	2393.72	2648.32	1995.41				693.05	1530.76	1893.95	2351.88				693.42	486.35	1189.21	2194.37
		163.96	237.71	281.93	295.33				3777.82	3398.55	3159.63	2753.77				2680.56	1852.33	183.62	356.6				632.22	113.85	804.52	702.03
		183.74	188.33	231.61	181.9				372.68	1620	4251.47	2161.69				2429.73	773.43	678.81	2826.84				1090.07	260.54	637.68	1190.02
		190.46	125.83	184.79	197.88				2100.95	1636.3	3080.54	1643.23				1979.58	808.32	1974.84	3036.35				987.45	656.83	1426.44	153.94
		168.41	328.51	274.24	130				2343.05	1539.55	2822.75	4085.73				913.51	1497.6	3405.4	3615.43				968.3	1224.34	895.27	1152.69
		208.54	305.62	106.52	293.88				1315.35	668.89	3499.27	1878				1464.54	2312.1	1149.01	2362				721.16	270.97	1444.61	598.78
		179.96	97.64	380.98	239.86				2161.11	2729.4	4489.16	1824.73				345.79	1159.28	251.08	1160.74				899.37	983.16	705.69	1339.94
		163.73	255.49	166.88	239.31				1137.95	2097.89	252.08	112.16				1749.42	2178.77	2440.21	2163.32				383.47	738.12	1522.05	1296.23
		238.99	203.17	241.63	16.46				3480.63	2291.98	4031.5	1214.92				1049.73	3107.17	1187.75	1189.4				788.33	461.58	1836.54	613.47
		150.97	239.89	236.08	235.98				1916.72	2616.24	1390.56	3636.36				529.18	1225.73	1251.86	1430.29				508.51	162.3	2053.07	507.87
		133.4	111.76	120.51	353.38				3839.97	2663.23	1534.58	1404.52				2152.75	953.46	574.94	2329.02				514.98	452.06	278.24	383.6
		228.05	345.37	316.16	147.62				2185.48	3461.42	3388.18	3766.18				1242.08	962.97	1777.84	1274.22				637	795.5	1040.84	798.08
		34.82	78.37	237.82	73.58				2742.26	2469.84	2436.79	3582.86				1730.86	1350.47	2178.08	3470.01				662.07	290.98	1085.19	697.13
		169.03	166.2	138.17	48.81				2221.33	2349.69	4988.38	2177.29				1142.89	1338.99	3058.35	2480.75				126.79	193.99	1335.95	1048.69
		281.06	145.04	86.34	217.16				4023.57	1114.37	123.94	317.96				1551.55	1010.22	252.08	1010.47				462.8	122.83	1210.78	1647.46
		306.45	36.87	198.86	40.54				2305.81	2607.21	4836.63	2236.82				406.06	1901.55	1960.43	1143.71				372.81	659.9	78.65	1129.27
		230.3	270.37	260.53	67.67				4625.52	2219.58	1293.44	3388.53				815.85	1180.94	2133.34	2291.7				747.57	174.94	929.37	1606.63
		255.24	90.62	147	152.16				4228.81	2930.08	2626.36	2272.12				1926.18	989.36	3571.44	1023.42				1042.74	170.2	939.49	936.67
		266.59	234.11	149.24	83.74				440.33	1592.29	3128.7	908.52				373.32	1534.4	3502.94	2146.22				526.41	544.28	992.34	297.97
		219.36	166.14	79.5	16.33				3742.39	1416.86	2608.11	1219.04				642.08	980.55	2608.61	3014.5				723.85	593.35	1112.03	538.1
		302.98	84.98	310.02	296.36				4793.79	2173.89	3762.73	1725.14				1076.88	2380.68	658.51	1907.84				1095.79	105.64	880.47	536.54
		146.45	179.85	278.84	267.61				2207.34	3539.88	3531.61	4264.82				1059.65	630.38	1362.86	2444.61				491.22	237.05	1100.47	956.11
		79.05	81.75	156.17	254.65				3453.15	4096.39	3101.19	2285.68				1125.55	1948.07	4253.33	1320.82				444.15	11.63	236.25	762.54
		389.3	264.52	139.21	297.84				482.34	3082.17	1838.93	1993.86				2203.18	1288.88	1793.04	608.45				638.82	133.38	566.2	526.28
		88.65	150.91	136.1	8.8				3693.52	2252.53	2794.18	2980.97				647.2	853.79	99.86	2177.17				205.53	755.85	1094.06	660.29
		264.63	228.29	294.02	11.18				1603.78	2697.26	2509.43	1315.33				1678.66	1220.47	1943.61	2874.13				817.95	701.65	1647.85	628.23
		179.16	260.82	275.39	189.25				3847.1	708.79	3539.98	3221.34				440.28	1538.7	1791.96	2883.43				921.6	445.28	1431.77	180.96
		321	196.81	157.57	105.75				2502.12	2063.65	1812.41	2059.59				2146.71	1190.41	932.1	1127.88				553.97	713.16	984.91	826.84
		91.09	124.75	294.92	62.63				2401.21	3173.71	3873.85	909.21				2517.13	1312.54	559.88	1918.26				602.97	100.1	557.72	1328.43
		96.92	160.73	205.66	138.63				876.7	2001.52	329.59	3730.03				781.05	1305.31	3188.35	2091.2				715.77	163.33	1211.74	955.26
		193.25	177.85	113.89	178.61				2341.25	4460.34	2064.94	1039.02				1599.43	1605.34	1952.72	1972.68				530.67	219.87	76.31	1214.54
		196.48	270.64	257.98	178.61				877.84	1339.27	2009.67	1084				2673.53	1444.08	3046.85	2673.5				986.92	87.53	1052.75	927.2
		4.09	377.27	327.9	217.91				825.18	1927.69	2588.47	3549.48				724.1	1472.52	2890.12	863.27				501.22	863.27	115.52	955.55
		97.45	42.19	207.82	317.96				2142.32	2257.1	3566.51	5195.85				1973.78	2099.44	2145.39	1330.44				573.03	895.1	1709.66	1649.66
		297.44	166.75	344.92	148.84				3958.06	2206.96	1135.77	1932.96				2637.63	1402.33	1945.52	1926.31				35.56	210.24	1486.34	1247.51
		180.07	221.12	99.84	235.03				3064.51	1063.02	3434.46	4193.1				1405.48	372.71	782.85	2076.11				530.71	667.81	393.8	70.88
		233.87	346.19	182.83	141.26				3056.47	2694.04	2661.86	3547.37				2423.55	1926.98	2774.1	1522.55				976.04	569.82	1210.99	251.23
		43.71	134.58	216.17	184.22				1808.72	1936.76	2297.53	353.55				2871.62	486.09	1428.94	2068.12				303.1	399.47	808.76	720.07
		104.51	2.73	321.92	219.35				3287.2	2344.32	374.94	4860.28				1650.44	2020.48	2730.71	2522.05				1011.22	206.1	1077.17	1435.8
		283.99	161.15	254.57	68.4				2986.34	808.59	2868.08	1446.38				201.66	98.78	673.99	946.31				494.42	502.2	1802.18	774.99
		360.6	62.54	66.34	416.98				2352.85	1712.97	2613.16	1623.9				1861.73	527.31	3490.89	484.54				879.6	373.33	841.94	928.87
		201.3	105.22	99.52	154.88				2087.06	1869.59	2003.95	2033.61				1909.88	1154.68	2175.49	1147.55				453.08	109.01	477.63	879.44
		91.19	177.89	233.88	186.68				1349.18	1160.1	3717	3359.47				1674.76	2310.38	107.13	2415.08				647.75	253.57	759.95	630.03
		205.99	276.67	241.41	79.66				1304.49	2886.4	1339.31	1860.35				1728.77	1141.45	3194.89	2340.32				650.79	256.16	914.71	209.56
		41.43	228.94	184.27	408.22				1267.69	2721.33	1985.14	1946.75				1337.68	1931.3	555.47	1072.51				895.65	181.18	922.01	400.63
		229.45	134.98	99.44	211.98				1337.57	2010.14	759.74	90.1				2553.8	347.93	2461.58	3144.33				742.3	234.15	807.38	1571.47
		193.98	88.2	235.75	168.45				3385.82	2434.99	798.97	1537.79				2716.82	357.85	2759.37	1876.45				210.16	141.07	302.77	1143.51
		224.73	194.08	38.23	170.44				2215.86	1846.51	1645.8	5401.21				1551.64	466.42	1450.41	1510.63				934.62	503.3	1905.42	634.74
		120.59	283.19	235.09	114.57				2690.56	2663.63	1887.73	5013.36				1160.01	692.56	2209.88	3315.88				735.48	441.6	1957.71	314.47
		221.45	83.01	119.63	111.11				3148.9	2421.57	2323.07	1080.11				1851.25	635.02	221.53	860.61				784.59	854.68	761.75	311.1
		166.34	195.07	262.21	142.24				1901.07	245.79	1349.49	2060.74				909.87	148.18	743.28	1483.43				469.3	482.88	1452.89	429.38
		128.79	81.67	93.68	52.47				592.31	2156.9	91.76	3270.52				1821.44	754.81	3431.15	1737.16				869.75	33.05	499.33	169.15
		193.6	114.16	83.83	260.1				615.55	516.96	2300.3	1625.28				1206.42	1608.62	785.99	1928.41				643.14	326.78	804.2	1560.14
		112.37	218.42	231.1	356.69				1712.24	2910.61	2559.72	2479.63				509.01	1191.99	3121.01	1139				549.02	807.56	1145.26	92.24
		109.85	128.32	108.77	199.58				4447.3	1704.72	2471.08	61.49				2457.63	753.4	2566.16	2201.91				575.64	474.48	1713.61	724.87
		221.17	175.41	280.08	121.53				2628.72	662.14	2145.99	4471.8				1783.37	1213.84	1911.47	2685.93				346.95	187.51	1167.44	1424.84
		286.72	143.78	252.4	70.51				973.53	1981.25	388.29	2423.3				2816.47	1751.2	2239.76	1763.79				741.39	600.7	1456.98	1329.46
		226.48	201.77	93.65	110.08				2554.97	2697.78	1722.78	2568.92				511.71	518.5	1957.17	2018.81				511.5	488.47	1210.48	953.95
		232.35	95.79	163.77	133.02				5123.36	2943.04	1163.95	1021.35				844.31	2030.94	3851.23	1027.99				826.87	698.6	2274.68	1000.03
		425.78	159.03	42.23	102.35				2181.84	3463.51	129.76	47.39				1444.84	353.07	2697.45	3252.27				529.01	974.25	628.36	180.1
		276.86	260.5	91.26	421.93				4377.34	1759.24	1325.7	650.32				2631.35	2406.12	2217.65	2336.06				512.2	394.82	1308.51	1198.79
		327.92	136.48	302.41	362.57				2310.75	2173.94	2191.64	1755.94				1752	1847.49	1740.88	803.2				525.17	321.98	712.46	1849.93
		171.31	258.03	226.83	187.41				1554.84	2046.81	2134.48	2172.88				321.44	290.87	892.35	1403.85				344.19	530.28	1131.44	728.2
		255.88	163.44	261.91	267.63				2692.09	2045.56	2536.74	2371.31				1318.89	1920.24	2418.36	2765.34				306.97	349.01	787.4	510.66
		147.58	228.88	215.03	305.86				1582	3129.02	1292.81	260.96				2265.13	1650.41	3111.41	1867.37				778.89	697.81	1128.98	1191.45
		189.41	261.89	211.44	385.42				5058.68	358.68	1823.73	2038.33				1304.81	461.64	3269.51	2235.01				606.06	565.56	733.03	386.03
		84.8	329.96	108.65	148.42				2411.46	26.57	2234.93	3337.44				1646.5	817.68	2192.53	1234.26				607.16	101.91	497.75	1076.65
		358.9	52.35	191.14	146.51				2656.96	1201.27	3153.76	2564.59				2061.6	253.1	3402.66	2421.1				614.22	221.82	1237.52	363.77
		191.32	354.49	164.37	152.98				2618.45	1634.95	1292.77	3632.89				1026.04	793.15	1286.1	2240.64				189.85	161.43	949.52	1198.51
		98.39	153.07	78.32	2.24				2773.28	2190.85	3316.23	3820.4				2472.55	239.09	694.32	220.97				831.03	35.79	1104.11	975.99
		156.64	151.33	138.48	118.83				3010.25	2456.14	2757.76	2756.25				2016.03	963.27	1570.71	2332.06				909	105.33	1266.44	1394.64
		65.73	229.92	181.41	311.16				2282.97	1395.15	499.54	3328.19				2059.61	2010.9	2062.25	2320.56				1092.24	163.69	475.79	803.59
		253.28	225.87	212.13	300.53				2740.98	2367.37	1801.61	2163.2				1472.41	2100.78	1099.79	1715.9				1158.1	640.42	1138.93	438.05
		244.1	213.2	93.43	438.55				1947.33	2974.21	1507.18	2334.66				1060.68	1801.08	1630.23	2188.28				492.98	496.15	1137.38	1062.06
		202.36	0.38	130.17	221.1				3505.59	2311.07	1542.66	3760.12				2492.85	1888.15	2754.29	389.09				674.46	106.44	745.58	1729.33
		263.82	220.26	190.74	156.19				996.92	2877.92	4489.01	1600.03				361.06	875.87	728.43	1941.09				232.93	206.99	202.77	330.25
		172.71	4.36	1.82	362.92				1375.39	2262.53	4853.32	2210.54				1514.28	1442.4	1883.17	2904.38				651.81	578.13	533.8	1679.04
		215.21	80.29	404.11	358.66				1217.25	2069.06	3942.49	1228.51				1807.02	1880.4	1636.03	3392.13				326.06	1086.8	1076.98	1128.4
		175.82	130.49	323.66	160.43				247.36	952.15	4029.55	2586.37				468.88	197.54	2449.11	1000.07				591.74	302.55	2355.7	992.07
		290.03	253.38	321.98	270.67				2563.56	399.99	1107.75	1705.58				1384.31	419.89	1798.15	1922.36				417.65	508.22	1277.34	1133.29
		73.03	250.66	230.09	6.12				1764.37	3207.63	3749.25	3363.88				1762.98	25.94	2268.05	2949.08				553.79	450.01	1271.03	1514.31
		33.22	154	42.79	326.47				2245.11	2348.74	1020.89	988.03				2213.46	1234.31	2324.32	2316.14				634.77	465.06	1480.08	1083.16
		74.72	202.5	76.6	26.62				57.55	3246.11	5572.99	2803.81				1568.81	834.05	3076.37	1351.43				344.22	145.96	846.42	1437.09
		194.77	9.33	98.73	313.25				4219.6	1037.35	43.11	2266.99				1138.85	1815.79	1257.42	3859.38				475.79	549.26	1289.4	1794.23
		153.7	141.03	226.01	196.97				3175.4	1673.74	314.97	2794.64				1024.21	356.71	2389.86	1954.33				269.8	207.95	1227.44	844.53
		356.93	317.2	115.46	137.46				1850.58	4100.44	3358.13	4408.2				3172.52	1330.68	199.6	471.7				521.43	569.24	28.23	165.32
		127.43	219.7	94.67	38.1				1208.49	1387.32	1205.62	852.39				656.46	1678.62	2742.79	2257.71				417.74	89.57	876.58	661.16
		174.2	199.62	363.85	507.2				3194.05	1450.4	2740.51	50.19				2258.08	978.45	1330.73	2059.85				459.59	308.33	1421.2	43.26
		112.82	115.02	325.87	63.55				3762.72	1120.45	2120.2	3574.49				628.42	2392.61	1277.53	2570.28				847.39	283.98	1369.73	1072.04
		185	143.43	78.14	90.27				322.91	2281.62	2879.7	1421.55				1120.41	2210.24	1836.21	3877.91				152.11	145.93	948.62	506.27
		217.84	237.71	138.08	257.34				4049.68	2551.91	1481.1	2003.23				1171.72	560.26	2175.95	1950.4				595.34	211.04	1568.74	918.24
		169.71	199.05	113.68	114.02				3358.36	2251.71	1633.94	2847.01				2286.67	1750.2	326.89	2001.12				988.97	703.89	583.52	1126.01
		95.48	186.17	239.34	686.35				4853	2484.44	2255.99	1826.13				1392.68	970.76	1048.43	1095.06				58.75	419.72	303.55	273.23
		140.91	293.11	158.41	380.08				1566.8	1576.83	5094.35	2863.58				587.05	845	1098.04	1829.59				815.43	134.82	2324.99	463.91
		122.53	79.3	210.36	323.8				951.53	1977.69	2147.94	3317.14				1958.01	1027.73	1770.26	1594.03				254.7	689.3	1282.85	404.6
		251.25	29	120.41	192.57				1973.33	2577.82	3935.39	3372.05				1602.15	820.4	2031.09	689.84				1029.52	315.74	577.07	1595.69
		206.66	269.64	150.2	271.54				2449.69	1190.24	4901.48	1832.44				2707.73	322.62	995.78	878.84				543.12	316.85	1061.99	625.02
		300.46	53.47	155.02	290.07				2841.9	3425.34	51.16	1711.26				2177.12	2181.06	18.38	443.88				923.2	91.36	668.47	607.98
		242.51	124.75	216.19	123.57				2258.93	892	4690.31	1487.01				2371.54	1393.9	1525.46	1208.45				1087.29	85.72	1390.03	314.78
		188.91	148.07	255.38	213.25				2853.63	1612.29	372.14	3124.65				1736.38	167.1	1249.88	3112.95				265.07	569.41	421.96	1344.84
		147.98	254.08	156.07	241.9				540.96	2080.54	3619.06	1717.03				1538.7	610.89	2376.95	556.99				576.12	682.5	1502.38	484
		178.04	157.51	5.11	204.66				437.01	1969.42	1461.78	3189.44				1074.34	1784.9	1630.17	2616.03				537.41	302.11	750.53	833.33
		118.38	206.05	321.57	229.41				689.43	1500.78	2390.44	1819.61				1722.98	1335.46	333.5	3103.32				1049.01	108.29	1412.99	615.23
		246.42	95.36	343.64	65.77				2105.52	2359.85	1802	1072.52				1851.39	1185.87	2177.7	2546.35				816.85	32.48	644.14	947.75
		318.93	32.88	309.65	162.45				2515	2585.35	532.51	2077.87				2006.13	499.76	653.52	1062.74				237.46	497.69	353.03	1408.36
		180.25	290.55	132.62	196.88				3277.84	2858.8	4963.01	1360.84				1580.55	1156.73	2050.31	3653.5				740.48	241.82	727.46	243.32
		222.51	238.05	246.06	158.22				2767.01	591.05	2494.06	2488.79				1703.88	1464.02	3179.84	3422.59				289.65	413.07	854.02	747.5
		104.32	317.3	132.86	11.8				1564.96	2.03	2454.66	2241.64				1450.83	1714.42	1884.04	2372.15				256.94	84.48	527.24	1168.27
		124.79	326.88	205.18	170.8				1701.14	1598.49	733.56	2927.2				1383.08	1083.68	482.35	1981.27				992.54	231.26	1519.86	619.52
		282.5	217.53	267.45	227.15				2797.97	1714.24	2269.01	4185.02				1521.95	953.86	2411.38	2145.3				174.94	100.19	1714.87	790.4
		383.93	179.37	176.2	218.94				1602.58	2159.82	1427.78	3148.35				501.94	1847.31	1092.68	3020.15				209.7	619.28	432.69	176.71
		253.8	168.21	158.75	309.66				3882.05	976.75	2417	2474.19				1172.75	1845.62	1171.03	2816.05				244.24	396.58	290.41	1713.83
		63.69	215.61	87.93	114.47				2780.31	2320.8	2709.22	1769.37				2504.1	1982.08	1972.48	1635.97				702.22	497.36	1076.52	1515.99
		112.96	183.35	76.36	299.81				2127.5	2037.35	3123.88	4567.67				2040.74	878.77	3620.35	2193.52				597.59	387.1	600.13	636.26
		267.44	137.06	135.11	282.28				3967.46	2045.14	4468.9	3057.61				659.34	982.78	2544.24	2647.62				297.42	651.04	1393.55	1438.25
		157.84	294.18	202.39	50.64				2048.17	2848.84	2511.61	2793.77				1500.76	1592.96	754.74	2120.97				743.39	491.52	1308.69	1041.85
		320.79	401.79	79.25	399.34				3531.57	1956.82	3706.58	3563.51				1965.45	406.52	1903.38	2290.91				571.38	131.96	956.61	1258.63
		187.37	252.72	136.95	320.92				499.24	2719.39	1599.03	1878.9				1072.64	984.72	3086.54	2198.7				927.61	373.62	600.21	565.78
		309.72	252.97	162.68	355.46				2726.26	3644.48	3296.66	3109.27				793.86	383.22	2778.4	723.05				316.36	776.02	1687.42	1589.33
		194.62	263.54	238.92	350.65				516.73	1894.8	3533.2	2231.69				1352.42	1436.76	1407.18	1139.42				978.77	249.33	1627.72	1596.35
		109.85	231.33	148.67	362.27				1643.94	2342.42	2498.8	4577.24				777.27	1191.7	2649.83	1258.85				1006.96	218.01	559.57	1136.13
		236.2	70.95	104.78	236.63				3238.53	2382.54	2972.08	2158.68				1179.34	2123.57	2733.67	1870.52				395.17	266.21	948.18	1458.33
		100.27	322.79	235.59	132.77				2420.63	2444.87	1236.04	1353.02				1413.04	656.28	2295.17	1716.28				319.43	397.45	1814.85	1235.36
		153.5	165.74	244.96	221.25				217.87	1403.43	3105.93	3474.63				1076.69	978.11	3563.91	1437.93				637.92	559.02	1180.06	18.67
		149.82	71.66	153.14	19.62				4215.9	2698.4	3605.06	3062.09				294.36	1976.02	2198.41	2819.08				566.59	92.35	630.24	891.97
		293.86	170.61	144.85	63.78				4207.71	1212.37	1556.62	4523.66				1744.94	1202.74	117.84	1892.91				543.56	263.64	988.32	456.92
		261.37	36.72	293.02	148.75				1905.93	2058.76	2147.11	3986.03				399.25	1897.95	1782.54	824.77				513.05	468.31	1611.91	1944.15
		254.91	90.72	35.82	170.6				3090.08	3938.71	3664.74	4831.19				555.97	1130.01	1984.96	2092.77				1032.91	228.59	774.26	739.48
		250	105.5	171.9	279.87				3542.06	1513.99	872.69	1849.3				2137.27	400.29	2261.56	258.11				720.63	32.35	457.16	660.94
		127.05	173.32	205.16	244.19				2184.86	1197.53	2330.54	4302.04				1556.23	1626.03	679.56	291.84				451.67	678.74	1738.73	897.49
		61.95	339.38	178.48	240.29				2894.21	944.35	3135.65	3521.25				679.47	1828.48	2837.65	2596.46				791.25	243.79	1861.15	1588.22
		177.38	280.64	319.66	54.1				3757.6	3127.72	3814.46	668.13				1468.22	652.89	2040.89	1241.8				937.56	477.05	1201.96	763.42
		186.85	174	271.98	138.65				918.18	1179.74	1291.02	3542.24				1216.91	1397.24	1187.69	1398.73				753.51	389.61	1562.8	738.47
		180.76	89.4	127.68	254.05				2734.92	1904.45	79.87	2242.68				671.46	1948.55	1669.76	3695.52				512.65	471.02	1735.47	965.8
		201.24	227.47	224.21	298.83				3604.54	697.19	3160.75	5083.89				1961.38	647.17	2233.38	1033.77				221.42	968.73	726.25	525.66
		280.63	147.38	145.69	184.79				3288.3	2017.72	55.1	1208.24				1037.75	1789.27	2734.75	1181.35				581.88	383.41	1276.93	1381.17
		239.27	314.93	209.29	34.75				1419.24	2688.45	2559.32	2180.19				594.37	1631.02	1846.86	2107.05				881	770.96	1245.84	1142.07
		190.13	204.49	313.95	99.4				1928.56	1726.79	1684.74	287.52				1598.36	543.2	2807.92	1792.91				447.62	112.92	1268.41	461.54
		221.52	170.72	124	9.61				3674.89	2627.56	2530.79	3457.8				2594.83	709.59	1551.37	2567.94				623.4	577.75	667.9	1500.6
		285.03	246.18	261.21	57.6				794.75	541.12	3780.46	3472.53				1875.65	550.82	1454.15	1564.19				873.91	424.81	1264.55	1280.46
		233.75	265.83	285.25	57.54				2500.33	2305.68	2047.2	1445.78				157.4	173.45	2322.75	2845.97				496.72	140.25	378.47	1045.55
		201.25	359.37	196.7	275.92				6054.9	1787.29	4026.8	4505.59				1788.45	869.41	3480.84	1469.25				414.92	545.76	44.66	1002.65
		125.63	96.65	300.52	304.99				5881.4	3580.15	2331.18	3623.72				178.98	1998.12	3112.7	2449.79				37.9	53.16	1868.53	1241.46
		105.69	210.56	43.71	104				1585.67	2760.92	3914.52	268.23				1885.1	458.63	275.04	1650.34				784.86	822.79	1210.41	1582.16
		313.82	9.94	205.75	64.32				2083.36	1923.37	4926.72	3935.66				1968.97	2078.81	1428.62	2315.21				1035.66	35.63	1369.92	419.34
		97	297.99	178.65	60.34				2267.04	4136.22	2497.95	2943.03				2477.38	674.51	2142.38	1094.54				620.4	688.59	759.24	140.24
		341.27	206.69	231.69	227.34				2382.18	2079.36	2424.78	4946.34				716.9	659.03	1751.44	1211.29				282.3	522.65	633.64	622.16
		59.8	235.37	429.27	131.14				3555.17	2154.42	3922.78	3286.75				1503.8	942.07	1504.24	707				449.1	416.34	1688.73	1166.53
		198.06	432.76	25.22	192.59				2189.56	3075.49	2582.18	1395.08				238.22	1312.71	1237.98	2103.59				686.7	237.59	945.14	1363.45
		232.7	137	189.3	361.89				3035.17	928.14	1523.41	3233.74				2026.43	1899.54	2536.74	1899.44				568.9	494.07	1448.56	1175.19
		307.5	51.01	306.87	305.3				2491.54	1791.1	1230.5	366.04				748.05	1140.95	368.87	2378.76				847.36	71.17	250.75	902.12

## Sheet: Figure S3
The published ChIP-seq data used in this study can be found in the Cistrome Data Browser (http://cistrome.org/db/#/) under accession codes: 101921 (GEO: GSM2825431), 71069 (GEO: GSM2104436), 64901 (ENCODE: ENCSR940MHE_2), 71067 (GEO : GSM2104440), 8658 (GEO: GSM717399).

## Sheet: Figure S4
Supplementary Figure 4a
Western blot data are deposited in the Mendeley database Supplementary Figure 4 (https://data.mendeley.com/datasets/n9txt6y5cj/1).
	Figure S4b BRCA1 Foci intensity per U2OS cell											Figure S4c RAD51 Foci intensity per U2OS cell											Figure S4f BRCA1 Foci intensity per PC-3 cell
	U2oS											U2oS											Pc3
	Brca1	EV	WT-TD	C433S-TD		sg53BP1	EV	WT-TD	C433S-TD			Rad51	EV	WT-TD	C433S-TD		sg53BP1	EV	WT-TD	C433S-TD			brca1	EV	WT-TD	C433S-TD		sg53BP1	EV	WT-TD	C433S-TD
	average	2036.14	996.127	1971.59			3957.66	4028.74	4039.04			average	1816.33	1039.15	1896.6			2381.37	2433.47	2327.2				2031.73	1014.64	1962.77			3260.5	3421.07	3359.5
	sd	1003.96	460.392	953.732			2026.48	2147.52	2129.95			sd	988.56	621.087	1033.39			1468.54	1440.39	1342.31				954.754	474.684	946.791			1628.05	1677.09	1711.47
		742.64	1340.08	859.22	9.63223e-50		4176.69	3379.59	3768.89	0.676866			2203.06	2665.53	154.59	6.49958e-28		2222.14	2490.93	2023.62	0.661007			1832.52	1161.54	1562.4	8.61878e-51		5472.62	4841.86	2239.78	0.234579
		1667.09	1577.42	3775.2	0.419761		7329.64	2039.42	2496.78	0.631812			2878.74	54.71	2458.45	0.331325		3269.47	544.11	1786.01	0.637405			3613.48	813.67	2488.16	0.374765		2450.34	2137.62	2524.45	0.468168
		2842.23	1094.13	3428.61			4107.27	9160.79	2474.96				307.11	875.61	3843.86			4118.92	2885.13	3564.04				41.82	790.68	2626.89			3221.23	4706.8	2209.5
		2921.99	1064.16	1413.73			2305.84	6935.78	2397.3	4.62335e-42			2093.95	280.76	3197.03			242.98	1449.77	1768.17	4.83194e-08			5353.06	1174.47	1488.53			4103.56	4862.71	4285.63	7.1073e-27
		898.53	294.19	2140.83			986.01	1619.36	1920.54	2.54996e-41			2923.84	1095.62	1965.45			3156.2	4272.56	5542.55	1.70653e-09			1418.26	716.82	3180.4			1253.39	3979.36	5316.54	6.92728e-32
		354.46	454	2301.92			1764.61	1860.54	3974.95	3.87247e-42			699.72	875.24	2438.68			1314.96	3362.33	2385.05	1.56486e-07			1065.97	1073.63	1626.43			5197.93	20.38	2420.04	9.17807e-29
		1237.7	1089.52	896.66			4676.44	4197.87	2147.75				2489.39	1462.22	930.32			1865.54	1744.64	2212.23				1699.14	670.61	1279.34			5532.45	2280.82	3014.02
		2143.14	653.78	1617.12			1505.46	8995.83	5039.19				1449.46	773.75	2442.23			5811.06	759.44	2742.77				3376.05	573.47	2894.54			1439.31	1978.16	1799.89
		100.15	917.08	2460.39			2012.85	7010.18	3578.19				1595.53	865.47	1523.91			2191.39	435.34	2194.84				1793.44	1163.82	3226.65			873.78	5705.53	5539.65
		2788.04	512.3	1306.89			4228.39	3125.79	460.87				2382.82	1138.21	24.59			218.39	2215.83	4783.09				3240.59	562.25	2013.2			5332.67	3824.06	8144.4
		858.89	759.36	2705.54			3683.3	5380.55	5321.58				734.79	290.17	4077.44			415.83	3804.32	3378.26				212.26	1345.91	2473.93			4112.01	2609.39	1661.48
		1349.56	446.97	2655.27			4192.78	4442.91	5416.46				362.86	563.42	1781.96			4194.16	1242.77	1391.31				1692.06	1014.46	681.28			734.35	3976.86	3795.52
		2918.89	613.61	3283.09			2509.44	3818.93	6132.93				1697.64	1024.87	817.7			2987.65	5102.25	4332.47				192.47	1111.61	117.73			6559.65	3113.91	4472.36
		966.74	1668.88	2679.62			3855.86	3580.32	4121.6				1666.66	1033.67	3078.9			142.77	2.16	2203.52				1287.41	1210.94	1093.51			3500.66	3673.34	3991.62
		3834.59	2091.19	2135.35			4461.02	5875.52	4831.27				1635.9	390.93	2632.66			2455.79	663.71	2074.15				2377.49	1726.35	1367.45			2388.52	4493.32	2110.03
		1430.43	642.35	1621.08			4229.47	3783.65	7324.43				31.19	1401.49	1753.62			3728.5	662.8	1716.4				3500.51	16.14	2239.08			2654.35	3765.12	3317.17
		908.21	224.66	2473.27			881.42	3680.94	3367.92				27.23	552.99	1698.94			3802.69	1384.22	1832.7				2201.02	810.41	2470.82			1338.74	4099.77	528.82
		1093.76	329.44	1801.69			2009.04	6729.5	5634.61				1838.26	1054.82	1835.45			1792.41	333.13	34.15				2209.62	862.03	2660.79			1695.43	4352.9	5144.89
		876.91	1610.89	4009.93			2681.03	7402.75	3758.43				2701.63	328.87	2949.73			2335.75	4921.62	3071.01				2048.49	1128.54	3027.19			6942.74	5297.18	3944.48
		1869.52	3.76	2501.87			3335.26	5508.92	2296.23				1723.77	27.31	3301.14			3871.74	1692.65	2280.19				1464.04	1789.42	555.13			4360.76	3776.03	3172.88
		3517.23	1206.47	1201.06			3132.2	1738.75	2129.7				2272.75	2611.2	1768.15			3575.79	3600.87	3446.79				2545	1451.74	1755.55			1113.16	3632.91	5368.74
		1969.38	1059.02	626.45			2099.42	5622.59	3828.86				1525.33	119.5	2313.31			4086.99	3867.81	2236.06				1229.9	1405.53	1967.5			823.53	3197.37	4397.93
		2058.45	1432.85	3008.4			5129.27	2874.9	4352.29				408.84	1708.12	1914.72			2512.24	1238.46	3986.39				1106.74	1251.64	1687.63			2727.77	577.06	5764.59
		3184.9	360.86	441.29			4064.34	659.19	4225.78				2233.72	1694.31	986.35			1698.18	3871.97	3645.37				2275.82	1088.42	3097.35			4724.46	2478.19	5934.97
		4547.98	1382.14	3317.19			751.98	4195.41	1847.18				602.89	1856.23	2601.79			4483.82	2178.89	1917.5				982.19	438.65	2348.15			2653.72	5139.74	2037.2
		2283.16	416.51	1074.36			4074.82	2871.94	3510.83				34.01	738.1	1108.03			2551.13	2704.42	2409.32				2217.18	1754.06	2494.71			1020.78	2508.86	2356.18
		1410.63	874.61	1331.36			4039.71	963.88	531.8				2973.68	873.49	1946.5			514.75	1976.53	2161.98				413.09	1734.17	3006.16			2637.04	5190.88	1116.5
		1578.55	1130.62	1303.21			2819.91	3139.26	7734.18				3061.18	814.81	1356.81			1693.52	5747.92	3765.99				1470.23	750.08	634.78			957.91	5818.97	3183.67
		2404.51	122.89	1954.04			5817.31	2490.53	3991.85				2293.46	2643.46	2488.05			1364.53	2830.67	2532.7				3070.92	469.69	2002.23			927.78	3171.36	2344.49
		4056.36	1192.38	3866.88			5219.65	4482.8	3953.12				2870.61	1821.35	2051.67			1431.96	3424.28	4028.58				1940.65	1034.36	2231.93			5554.48	2206.53	4031.95
		1311.33	1345.21	3306.63			2200.1	2055.61	2149.05				4.19	24.13	1455.15			1489.45	454.38	959.47				488.97	1001.78	3736.9			239.2	4044.32	2631.52
		3161.73	1209.87	3309.61			3903.96	2790.25	4675.28				2142.32	1359.06	1842.38			3056.58	648.99	978.84				2352.88	1566.64	1318.54			3481.11	4329.89	2788.39
		2437.49	1023.34	1739.16			3037.86	3114.19	5122.16				1688.81	1597.64	1877.34			1498.48	3910.76	3728.79				2499.59	1130.29	2666.32			3840.43	3231.59	2067.16
		531.66	493.63	2384.49			4393.52	3402.21	5973.44				1205.29	1842.34	2199.12			4243.96	1137.78	222.23				2665.38	104.53	1804.09			348.02	3868.29	6692.99
		1809.05	1039.1	1312.32			8499.09	5389.01	7962.98				1014.37	1006.39	65.68			1889.41	4380.01	124.3				1817.97	865.92	248.2			4429.48	4290.86	3697.66
		3783.14	927.25	2130.98			2466.62	3512.28	474.56				679.43	1119.5	2296.11			2743.82	3155.13	3661.63				2269.94	1159.91	1765.5			2015.8	3204.43	3910.39
		3256.82	1198.99	1779.56			2013.14	6791.46	1921.61				1148.73	1082.48	1328.08			3894.41	3679.66	886.89				1207.35	2184.84	3924.82			5502.14	3139.11	2234.53
		3036.04	1255.62	1579.38			5410.1	2344.78	4929.61				522.02	910.01	2157.42			1083.12	4504.23	3380.09				2949.68	678.56	1575.02			3569.68	1811.47	763.6
		2898.96	1251.46	1366.04			4773.83	199.31	3552.17				1622.94	854.53	3113.3			3426.07	6119.6	1142.07				867.13	1195.58	3078.79			6350.07	5417.41	2578.94
		1688.41	319.28	2124.51			4480.69	4521.81	618.8				1897.79	2353.27	3047.17			2080.17	2990.64	663.1				1437.8	664.99	1858.34			1730.01	5272.38	2501.29
		2143.93	107.31	476.46			4120.7	6111.41	6053.72				1291.45	33.08	4377.3			4343.56	1937.04	1710.5				1873.24	1134.91	2761.24			4868.22	981.28	2962.25
		2158.02	791.44	3940.64			3014.56	2379.44	7982.67				1410.13	1007.24	1875.8			644.26	3688.7	1170.47				2832.71	1106.56	1837.33			3916.65	4500.86	4305.72
		193.35	641.37	2290.66			1843.03	5260.35	3781.33				124.22	1378.66	5623.02			1263.29	1249.33	856.27				2187.89	1085.79	3482.33			3923.75	509.89	3945.45
		3043.24	1431.13	713.04			2326.12	4298.15	8023.96				296.85	504.24	2018.71			6007.33	3526.82	3193.32				351.41	585.16	2097.76			1504.5	2020	3716.3
		2037.56	1233.49	2119.99			7826.38	1675.76	2166.74				2353.73	1097.46	1194.7			2790.42	823.36	3169.36				1858.85	18.27	956.53			2317.14	5000.21	2658.77
		2384.63	1645.08	2163.43			3623.28	1910.28	6309.36				2011.62	2164	3723.03			1682.81	4037.26	4735.96				2206.35	169.26	2204.24			4563.57	2280.95	259.8
		1599.52	384.79	3746.4			4166.21	3472.42	2301.78				2545.36	903.01	2054.23			3737.39	3324.38	1903.05				2208.93	569.54	259.9			2529.51	1905.97	457.08
		1771.28	1074.05	2342.35			4020.15	1845.94	1107.56				1927.31	953.61	2369.43			1778.68	2428.6	419.45				500.1	914.15	2788.46			2023.53	3314.48	3647.43
		1250.25	399.4	2314.17			1225.71	4093.09	6552.77				1469.49	681.8	2119.46			102.41	1327.13	1372.49				1429.2	1449.25	3003.51			597.84	1967.45	4543.36
		466.08	1017.18	1834.83			2446.03	8140.22	551.64				1672.62	1141.77	3634.53			1704.06	125.29	4300.14				1425.6	1124.96	476.32			3617.19	4544.46	2982.57
		1960.08	1436.74	2456.48			2155.85	3652.56	7691.15				2785.97	622.96	874.48			2926.51	4428.83	2556.24				3754.2	921.3	1637.01			3309.71	4390.85	2174.35
		2541.57	1091.91	8.54			899.8	5892.22	4541.04				2889.06	969.24	583.54			2361.09	921.07	1055.93				2406.13	2222.07	2154.05			3813	4372.68	1746.8
		4056.23	1290.73	3810.85			1034.93	4408.84	2769.72				3957.9	299	1136.18			2076.49	2655.77	4853.95				1712.75	1257.37	3537.27			3242.47	2739.64	8506.67
		553.39	1469.92	579.65			8253.25	2735.28	4615.44				3408.63	1323.05	2066.96			7390.46	3494.54	1286.28				2639.1	928.86	3643.62			7549.56	1388.79	6838.77
		1537.25	83.4	1864.06			4003.66	2026.34	5390.33				1400.04	2305.27	1448.2			795.81	2538.81	636.96				2040.29	1578.56	2614.93			5049.04	2520.6	2751.84
		3017.42	852.52	1117.14			4909.72	5672.24	2807.88				755.12	195.07	2439.06			624.42	1506.88	946.82				3128.74	358.71	1877.44			2975.06	4942.78	3102.88
		1372.06	257.35	1708.16			2805.74	1062.7	4721.17				1013.59	913.79	1940.8			373.37	1185.13	3368.44				2311.34	1205.75	1.81			5561.08	5001.19	2166.42
		2598.14	1266.03	992.07			7431.99	4279.2	5225.24				2781.45	2188.78	258.51			1063.85	2872.58	4211.74				1773.07	1315.02	3300.41			5726.99	3662.41	3570.96
		3317.61	664.48	1889.64			5831.54	545.95	7723.9				488.02	826.99	933.96			3255.15	2824.98	1425.03				1521.86	1404.3	1467.74			2271.56	2500.43	8482.38
		2670.66	797.96	3107.5			3193.71	3695.34	6998.44				1325.9	876.54	2348.75			3410.42	5092.36	2437.95				3488.82	1048.17	264.38			1923.58	3241.54	6588.2
		1526.2	1450.74	1721.92			2776.24	6366.72	2632.14				1932.8	2178.78	2696.96			3250.23	3352.24	606.39				1977.01	597.41	2039.5			2512.24	2391.28	2327.23
		2391.64	247.55	2311.75			1197.3	2879.34	6241.84				1934.99	605.76	1072.27			3115.21	2334.36	2819.1				1389.58	358.13	1244.52			1169.88	3740.15	2881.88
		1779.2	811.67	1272.83			4941.11	8082.68	3976.39				1338.72	1371.76	1765.37			2394.95	624.46	1887.26				2084.27	183.15	1838.62			3583.14	4592.69	5791.46
		2489.52	824.57	2015.7			2934.83	1162	5226.02				50.69	659.49	2178.12			3768.51	3393.2	2169.41				3964.55	322.64	1592.27			3850.28	697.29	5322.55
		1522.78	759.33	2874.76			4313.28	3375.02	1544.14				238	1445.64	1192.83			5031.93	1783	1335.52				1595.63	327.66	1682.79			2285.41	4742.24	455.4
		715.8	459.19	2693.58			3004.93	4356.92	3719.1				933.04	1128.06	1424.41			433.92	4180.77	204.89				2483.72	1762.3	2168.35			977.05	3796.2	5030.37
		2022.69	941.07	4173.43			5588.63	4795.02	2962.01				1349.68	1867.8	590.9			4076.57	202.69	1599.22				1607.05	933.33	431.8			3353.2	3420.71	368.53
		2160.89	875.2	703.51			4502.97	3807.27	2540.87				1315.94	1656.48	1286.08			1831.67	2044.62	56.97				1050.53	1522.57	1970.75			4368.49	5389.08	4413.77
		2354.61	977.04	1894.81			3666.46	2509.33	3375.17				512.29	462.96	2118.95			3390.92	579.17	230.56				3256.15	1265.04	1626.67			391.18	3130.7	1595.32
		672.07	383.36	2351.99			8038.62	5555.69	8860.34				1171.43	1191.61	1881.46			906.94	2233.04	2876.6				2278.15	912.13	1495.54			4170.7	4893.76	4701.19
		822.6	1369.62	3122.07			3340.33	2510.21	3008.86				195.47	951.6	3025.44			2592.21	2532.78	1763.16				2041.75	1084.8	1146.93			1051.66	5834.39	5079.47
		4479.32	1327.62	2702.3			4149.45	9683.88	1543.41				2814.87	448.26	1971.09			645.47	2615.16	2080.39				2455.8	1024.27	2030.23			4948.76	1233.78	2601.17
		1397.53	999.55	3805.57			8229.17	5297.17	4910.25				3211.23	1685.15	2321.58			2104.44	4809.12	2975.23				1803.69	713.75	340.58			3802.18	3547.23	3600.28
		2767.41	1886.22	777.27			2902.57	688.35	176.08				2190.65	1646.97	581.26			1129.15	2834.27	2883.39				2285.13	229.4	431.55			837.42	4594.09	749.94
		356.67	292.88	1726.84			760.77	4114.21	3700.8				1616.12	2186.19	2527.41			1812.25	1266.84	3058.31				2057.41	1128.65	2599.41			3279.74	3249.39	1553.14
		2913.31	300.03	1058.88			2097.03	1133.8	5023.32				1020.11	1517.96	1293.91			3059.25	4063.53	1604.87				1907.55	1473.49	2560.15			2650.89	3189.31	900.15
		2988.62	1390.22	1616.13			2671.52	1387.18	3799.56				2185.86	1210.36	518.41			5429.24	2138.94	1281.49				2478.9	463.69	1020.9			4766.65	4591.55	3057.39
		559.52	850.23	400.3			2875.73	8131.62	4335.73				4038.26	2295.44	2676.86			177.3	6002.3	4604.91				2730.6	1341.83	3168.59			3837.69	4308.42	4417.02
		2253.3	611.21	1673.52			240.73	5604.09	6638.02				2652.76	127.69	363.38			2390.51	3576.76	1902.83				3336.56	1226.22	750.93			6434.93	3785.23	716.36
		2868.43	793.67	1545.9			101.48	588.28	3599.79				1615.42	126.4	2300.98			685.21	1953.97	3803.49				301.63	1492.55	82.36			2741.91	2000.38	5376.71
		2105.45	1840.08	593.36			5687.49	2049.37	1486.86				1166.01	1363.61	2943.84			3412.62	662.23	2720.41				4720.76	543.36	728.96			3746.68	4025.91	4161.68
		1942.53	1630.04	3259.71			3873.24	3592.19	4412.67				2968.57	1413.59	1903.47			3882.23	4144.79	1190.44				1715.82	712.8	1801.67			1681.75	4730.96	28.62
		2274.18	1489.97	1595.51			5505.03	6673.36	1560.25				173.3	1829.15	907.86			895.17	748.24	657.62				1387.49	657.64	881.08			3796.75	2656.32	3231.73
		3717.06	1221.64	1729.45			8479.74	944.91	5025.69				1149.29	164.7	76.78			2244.67	1107.21	3224.19				2540.93	549.42	1979.73			4462.79	1873.77	2852.59
		1940.92	1603.35	1262.79			4245.62	2725.04	3118.38				1142.29	998.66	3058.63			19.41	3236.43	3481.11				1831.42	546.67	1124.49			1674.06	1752.34	2117.23
		1510.84	1255.4	2261.75			2608.24	77	3607.64				1419.77	2241.87	922.59			3952.83	837.65	942.4				4041.49	1496.61	2595.83			4470.61	3543.3	2601.87
		1638.36	1223.07	1919.39			2915.59	4941.94	315.98				1162.58	421.94	3142.13			4945.87	6063.36	152.94				1789.92	1508.62	2526.77			3813.46	1509.06	3819.33
		662.79	1393.49	1965.11			3718.67	1781.56	2935.44				1882.69	772.4	2113.32			45.94	1022.9	999.87				204.33	790.36	1532.35			2220.24	3880.2	3474.2
		3653.49	1415.35	3051.3			2658.29	4426.44	2526.52				2055.78	910.23	1445.59			5211.44	2247.54	3212.18				677.19	888.94	3386.26			2631.23	5409.59	2972.6
		3056.22	1102.65	658.44			3754.28	1848.19	1821.95				616.95	637.79	470.68			887.63	3135.88	337.94				5013.01	610.19	2530.88			4968.72	4945.71	3421.36
		2264.11	1475.81	2508.78			8030.87	3711.58	3800.26				150.94	2002.7	1350.68			421.34	4293.96	5539.45				2463.32	1130.54	3258.8			2652.23	5761.87	5670.46
		1129.64	1199.81	2653.21			4022.35	5177.97	4021.15				1849.98	1237.32	2577.24			2786.35	2208.23	3980.6				474.6	1591.7	2770.52			2585.68	9082.83	1644.48
		1489.21	1815.35	2194.69			7604.32	4426.38	3107.33				3731.21	903.68	3739.93			1584.86	2373	1817.39				360.14	928.72	67.36			4256.96	5395.79	2783.92
		1491.65	1227.32	1147.01			4127.65	6318.71	4438.97				1278.4	447.58	2239.1			6062.43	6166.05	495.93				2200.59	435.17	3200.13			4300.5	5284.05	4939.4
		2776.83	905.9	1457.54			5500.54	4754.1	4542.36				1643.86	1689.21	2293.79			2949.42	1577.91	4074.84				1654.37	580.33	2015.24			966.4	2840.62	80.22
		1989.71	1386.48	891.38			6958.1	5743.2	4117.97				2749.51	516.55	1137.11			2765.15	4104.71	3529.05				2632.52	1367.84	641.35			3798.68	2834.12	2835.95
		3230.1	1390.65	2006.75			6717.09	7735.27	3942.19				409.26	722.69	2769.68			2685.38	1814.34	2631.74				2585.06	766.74	2307.1			6255.06	5278.08	5378.4
		947.06	1219.51	1996.98			4501.97	8579.85	332.15				970.63	431.33	284.46			290.18	4373.21	2473.31				1904.26	504.28	1847.25			3813.12	3124.53	2441.43
		1099.04	1880.41	1008.4			3642.17	3704.12	3773.61				179.05	1441.91	2123.22			1866.73	952.94	99.46				1766.78	1788.43	2539.95			1639.53	5116.47	2436.17
		2215.06	1059.92	1903.2			4435.88	5616.29	2343.23				1485.45	1349.63	3612.78			1515.65	2374.44	2722.35				2430.11	1439.95	575.79			1740.21	4921.88	2688.16
		1164.73	2032.72	2157.35			7856.16	2184.68	3773.76				4138.67	1709.97	1876.16			4260.7	3320.05	167.25				1726.53	214.63	1990.53			4181.5	2896.94	5460.08
		1438.65	524.54	1714.44			6977.09	1790.88	5364.59				928.81	713.89	3466.62			1418.58	3577.36	2817.56				2389.63	251.53	2786.78			4484.12	4105.96	2520.54
		1586.77	1075.59	1279.44			8801.34	7647.57	5127.61				2253.21	2073.06	1932.92			1266.99	1921.34	2639.88				1940.31	1691.97	1575.17			2758.96	3052.37	639.9
		3001.53	1734.08	3168.02			3000.28	2102.64	6260.4				2411.05	1559.54	2444.46			2216.59	2384.28	1008.19				2110.61	950.42	2821.03			2951.24	3064.01	3265.62
		1788.68	756.44	2948.13			2431.03	3491.99	6352.98				2097.36	839.46	2346.22			867.83	2297.55	3242.88				1297.77	748.13	2934.94			7658.91	7449.95	5101.06
		2438.67	942.03	1869.9			5217.28	711.02	1512.24				1524.37	580.07	202.52			2847.69	1869.86	1891.51				2911.59	1821.7	1373.76			3743.1	6444.22	1010.13
		1913.82	963.28	2189.9			2700.31	5011.34	3162.44				4398.08	1588.6	2475.12			641.8	1384.55	1436.82				2347.97	571.73	1038			3894.77	3533.81	1763.65
		589	281.52	54.7			4615.38	4806.75	5810.18				2498.57	91.14	2990.52			4862.36	1384.18	1150.37				1616.95	1360.37	1416.68			4024.59	6077.95	3165.59
		2528.42	1346.87	1122.56			3028.59	8536.09	1035.46				2091.28	713.87	696.82			214.1	4150.66	2498.51				1068.78	908.48	2815.41			6662.65	2057.15	2942.99
		1865	921.24	1051.61			2573.34	1668.48	1768.87				753.48	17.62	2949.14			2243.04	2674.52	1043.24				1879.68	258.64	1398.22			1793.9	2737.11	1969.17
		1984.78	1817.22	2238.47			6489.91	4659.99	3146.59				2678.62	645.76	241.46			2416.23	1176.14	4170.32				636.88	1212.61	572.2			3648.55	5050.02	3795.94
		2655.37	828.19	3669.35			3649.46	4616.87	779.05				2525.9	866.18	1670.44			4357.9	3199.13	1273.53				1831.56	829.53	2199.01			4642.89	5625.04	3747.13
		446.69	662.38	742.73			1680.3	2599.29	9730.3				438.97	346.72	4943.36			3328.86	1686.46	2929.28				1947.09	477.73	1259.7			3131.49	5210.31	3176.02
		1330.27	1044.67	2694.08			4129.19	4766.87	3410.82				3223.34	772.23	2400.92			2.12	1134.9	1810.38				1446.26	1090.23	893.48			1728.79	2153.6	6493.33
		3287.08	1410.58	2765.24			2893.59	6360.7	2395.63				3161.67	1593.04	3318.93			2849.94	2463.07	4411.94				2064.95	924.47	3843.28			141.13	4823.68	2132.26
		135.14	1720.47	3394.27			6265.17	2252.75	4158.63				3923.26	1747.02	1684.89			1918.49	2346.09	3145.52				3545.64	1368.37	2003.72			2875.09	2703.83	485.11
		3268.69	857.85	2741.09			983.52	9800.13	6593.33				1569.46	731.28	1138.57			2001.04	1111.23	2399.52				387.49	1281.86	1575.79			2892.03	2956.9	720.67
		2128.42	1141.82	4510.23			1713.65	3580.82	3739.11				1443.28	1036.54	924.4			879.85	1244.11	387.36				1527.42	593.56	2808.94			2913.83	3407.53	5376.85
		1544.63	1517.43	1679.59			6286.89	5135.05	4893.55				1312.74	728.42	444.89			585.78	1281.91	1626.9				1327.7	391.06	2740.92			528.22	2462.22	4455.37
		1553.84	989.27	1636.45			8605.23	1399.97	514.23				3590.41	1996.22	517.32			1852.22	5478.16	3236.06				2462.15	1066.6	1220.4			4423.01	1313.96	1767.22
		2556.89	1514.05	999.44			3529.3	4811.63	3886.59				2476.05	907.96	2261.1			3638.14	85.31	1135.64				1042.23	1419.62	1396.06			4563.2	3632.12	3652.13
		993.58	852.74	2382.06			4255.45	3635.06	1839.81				1660.04	31.95	2994.74			4065.47	3548.53	5033.75				3865.51	408.34	2318.42			5173.77	2077.54	3762.09
		2283.3	965.8	2234.4			5799.06	4283.23	1455.94				1534.73	981.59	1404.08			1300.01	3591.45	3188.28				2305.36	950.78	1430.5			3786	883.33	5379.61
		4492.12	1201.42	2136.94			4439.82	9847.54	3809.81				938.46	1332.78	1576.45			5129.45	2955.96	2161.88				3967.68	257.61	1443.92			4156.41	2911.15	4183.93
		1544.03	1391.51	1317.35			4043.99	3564.21	2101.17				2822.72	564.38	792.11			5041.45	4193.66	2116.53				460	1216.2	1443.19			3907.44	420.47	440.17
		1797.53	1483.94	3066.39			1290.82	4819.78	978.86				1369.17	1687.56	1576.57			2697.22	4193.22	4467.77				1874.58	1236.89	2648.37			1573.11	547.76	2987.9
		1576.05	939.84	1737.64			6038.74	4757.52	6091.73				2371.21	117.15	580.75			4421.09	2736.17	3321.72				1648.07	915.96	417			1596.86	4498.75	2771.74
		1930.06	868.28	2541.9			4971.09	6758.06	5432.19				1222.76	1422.5	1146.98			361.4	3502.98	4241.72				3071.68	407.25	2445.81			2076.79	3730.48	3231.01
		2766.24	1169.68	1989.99			2976.29	769.22	6246.79				2075.1	589.09	1797.87			5793.84	2556.76	4981.99				673.9	1088.71	3648.87			816.87	4661.4	2443.32
		2843.63	900.77	3887.53			3503.31	3868.17	7476.04				2575.66	701.78	1584.96			3089.13	373.18	5.42				2165.19	1444.04	874.76			3318.43	4593.87	5107.25
		1354.74	1309.18	279.33			4935.96	4358.76	6237.26				3048.94	1743.23	394.71			1885.62	4812.96	53.65				3493.72	1669.36	1423.85			4907.93	4101.1	2257.66
		2378.74	218.11	2194.04			5355.71	3878.68	4616.54				2863.22	1223.48	1466.29			4060.5	2214.79	4355.93				1076.28	1919.1	1623.55			3768.29	5265.25	5724.98
		1123.35	932.07	1211			124.94	8109.73	2935.66				1855.46	1260.74	1646.04			3680.51	4438.2	3659.89				1886.07	738.54	1870.9			2810.69	3235.19	5729.21
		5737.27	388.45	992.54			3959.82	3004.64	786.94				2631.51	920.01	3514.76			3197.02	128.85	3162.45				1613.28	1078.83	1283.99			2775.77	5312.84	6694.64
		1266.64	612.56	276.03			5114.15	607.8	140.22				1344.14	872.35	304.22			3579.42	643.18	2115.4				2768.35	1444.58	1118.12			2909.59	1975.1	245.6
		980.68	1006.94	2323.94			1369.4	1058.7	1063.81				1514.31	1281.71	1620.87			2045.02	330.28	3018.35				2923.82	926.7	1424.69			3727.63	2541.51	3848.98
		1863.61	1469.97	440.68			4831.69	1919.62	356.43				2328.5	306.81	2386.85			2899.21	518.04	3796.37				3177.63	1294.76	2486.95			7455.72	1977.05	125.43
		2330.58	1723.12	3767.17			6308.92	6519.18	9182.63				1306.54	1221.6	2594.93			1705.32	4.89	757.76				3280.86	1432.18	2546.27			3948.61	5186.98	4977.68
		1820.73	1161.09	2408.72			2542.81	3775.81	823.77				1218.34	1921.04	1590.5			2035.95	4037.02	2411.81				1044.57	1096.93	1759.53			2028.8	3720.89	2864.38
		1138.21	1442.26	2336.87			2216.3	3316.81	2510.57				1297.94	551.88	488.51			4444.64	1854.52	1478.22				2384.49	1833.41	1300.55			3036.3	3026.07	2584.91
		2092	1286.93	3339.42			4613.82	5609.44	4695.04				3611.83	1315.54	2459.04			3679.56	174.99	4017.11				2133.29	105.72	1694.51			4297.1	2590.23	3369.3
		2848.42	431.42	2562.87			5305.85	3880.27	2441.98				1317.61	1114.07	2540.87			610.87	2349.19	332.95				2178.61	427.91	2019.94			1434.36	2953.24	1467.41
		922.15	1070.56	3184.12			626.01	7589.65	113.3				910.69	1389.62	1595.47			16.13	74	5974.44				2776.25	1449.32	3173.04			2927.45	1843.87	3648.93
		2035.11	452.72	871.09			5224.57	2076.8	7520.88				31.28	1122.25	1170.5			3066.79	1937.74	2608.29				1232.92	1428.52	1733.07			3025.73	2021.21	4110.51
		2849.95	1198.92	4303.42			5040.15	4412.03	5411.74				902.72	1801.98	878.52			2112.82	3268.38	3229.39				2972.66	843.67	2435.94			3143.28	594.73	2790.55
		2817.07	1162.07	2711.84			5986.94	1498.09	7983.29				3394.02	2041.26	1587.39			1733.16	1509.16	774.76				2038.16	1129.43	2101.36			2299.76	917.07	1635.92
		1304.91	1534.87	2570.84			418.11	7948.37	1840.68				2908.51	1710.65	1643.91			4105.22	2637.12	1081.46				924.55	685.49	2670.14			5745.21	839.09	3586.22
		86.73	293.92	2702.27			5484.97	1331.06	5958.48				1324.32	1848.78	2299.07			5250.41	907.37	2353.09				2578.65	939.79	1299.58			5806.93	1015.01	2649.86
		3633.2	1010.21	2447.42			5899.31	6251.34	2216.91				1695.49	1161.9	1555.79			4611.39	3209.93	1797.41				2184.74	515.3	474.63			4487.85	2731.69	3742.03
		552.77	376.53	2303.9			2714.01	3083.16	4248.11				84.53	440.29	2310.6			2010.89	1349.85	5055.47				2430	958.96	1568.45			2291.08	5513.81	2715.19
		1199.97	1216.63	2948.98			3394.21	3176.92	3903.81				5107.7	2275.27	2345			1219.2	3410.5	2224.28				2984.69	723.49	3155.25			1726.66	3719.78	3365.45
		3032.77	57.64	2107			9188.1	2409.46	7581.43				2114.94	1457.4	427			2193.08	981.81	1329.37				3730.85	1960.79	1530.85			1943.08	3681.33	2195.17
		2528.19	849.14	1932.78			3850.92	5511.94	3873.23				1842.38	676.01	23.81			2997.8	2009.15	1634.46				1373.56	28.92	3784.44			30.3	2498.35	4282.89
		2841.63	1024.52	1413.87			457.25	4234.94	2780.31				3449.97	310.48	1345.97			4754	2251.38	3222.88				3329.72	957.53	2601.28			4370.77	552.22	4092.02
		3937.99	1005.86	57.12			3770.24	1868.11	9526.65				3125.1	275.71	2350.99			1265.71	1729.14	6399.09				1.88	846.39	1426.86			3802.11	6501.25	4568.58
		1903.96	812.82	1957.01			2744.17	5659.95	5234.77				2360.51	863.73	850.65			2898.7	2431.49	2157.26				2197.07	1099.57	808.58			3070.01	1048.76	4595.93
		1156.58	836.08	2413.24			1191.84	1555.2	3410.1				2333	612.82	1765.61			3876.46	490.91	1229.51				1935.43	1520.65	1279.04			2755.82	6101.66	3119.93
		650.31	770.35	3502.16			6267.99	5573.17	4162.18				2057.93	471.77	2158.59			1660.61	2600.03	2253.11				3358.36	1181.22	3356.71			4211.84	2368.83	3858.65
		1635.71	631	661.94			4202.33	5395.54	6097.1				833.74	1679.98	2551.77			1127.03	2867.44	1932.38				1584.58	1307.02	2945.72			3569.46	2005.65	2955.6
		2263.39	788.51	2610.62			5871.34	4837.82	1801.46				2704.98	3.43	3854.35			2043.79	1514.6	2652.36				1864.56	1438.19	2629.69			3765.33	3753.29	4805.59
		3086.37	967.56	1680.55			3025.83	238.84	5964.17				2348.59	1273.89	1889.3			1169.51	1120.89	3849.97				1825.47	1068.68	199.85			2229.2	6842.06	1755.99
		1737.05	1531.69	1078.26			3454	6699.4	7059.6				1841.52	915.23	61.26			2455.36	2688.51	528.94				3119.1	1242.57	2272.52			3368.21	8032.39	5957.91
		1759.58	124.44	1058.84			3327.87	200.53	3743.99				687.19	1853.75	830.93			2490.19	3355.75	2195.92				3330.55	2598.92	859.44			1904.73	5452.31	4679.66
		1188.02	1387.91	1846.29			4837.24	8664.96	3035.57				2408.23	1950.61	2270.92			1621.07	1590.51	2945.03				2052.93	1373.9	2358.89			3472.31	3565.68	3306.71
		1516.03	1472.69	465.57			5440.17	6372.57	3612.08				1139.05	432.87	2951.69			615.59	762.24	2368.44				1543.33	2291.33	2750.86			5413.16	470.86	3741.17
		2005.54	973.31	3034.34			2927.91	3570.84	3766.44				2878.1	2526.87	1248.67			2216.85	395.5	2418.3				1422.25	976.76	2268.85			305.81	3095.27	3502.15
		764.71	1093.14	2688.57			460.03	1764.13	6576.47				2583.43	443.9	528.82			745.22	862.86	2368.12				1715.12	892.04	1414.38			3481.99	4255.65	2766.64
		2665.43	614.94	600.16			1577.5	5898.82	3698.04				2904.38	507.48	2241.66			3648.36	3583.78	1457.62				3352.87	1048.61	3215.61			557.47	4794.29	3364.51
		2452.82	1686.38	1763.32			5131.24	5450.83	79.55				1269.76	704.61	1670.61			3232.65	405.88	1778.16				2527.1	774.28	110.02			2604.36	3925.96	3923.16
		2595.59	822.87	7.34			6518.82	3993.05	4531.01				3210.9	1160.2	1852.66			2424.55	3582.86	3245.01				2504.23	1388.53	1510.33			4174.35	3860.73	6554.87
		843.6	1272.91	2330.16			3176.02	2281.01	6280.41				2845.26	486.6	2891.26			2909.66	1217.19	128.59				2071.92	1116.58	1118.32			3139.53	2486.54	3024.93
		2280.38	1886.6	1223.64			3029.16	5532.27	8083.46				3062.57	402.62	1356.79			1866.57	4611.35	3202.31				2060.47	873.32	3350.85			4114.58	1595.34	8091.05
		1153.49	1148.78	3778.46			143.84	4653.45	5693.23				2214.66	441.48	1975.23			3911.96	2494.81	1453.7				3045.06	288.71	3153.71			4407.12	89.55	2094.8
		428.33	549.3	1551.66			4729.6	5278.72	3320.95				2435.64	1794.03	2503.62			1845.84	3217.03	318.79				407.63	899.15	697.3			2203.96	3038.46	6365.11
		2978.25	865.72	2219.59			4474.62	477.72	652.75				1922.49	15.2	2290.24			1733.58	3657.67	297.17				1181.28	775.13	411.17			2075.34	3251.35	2955.76
		2084.4	153.32	2982.06			346.19	6328.1	5890.63				2592.9	263.72	712.93			1422.09	2191.7	21.29				585.83	319.25	1647.53			1114.85	4875.15	2503.02
		85.01	1252.7	2944.81			3441.32	5211.72	5880.81				2695.18	207.95	2823.98			2365.96	3211.27	2168.88				1468.26	1234.93	2418.78			2157.92	3697.05	6535.06
		2454.33	1262.29	1448.97			6332.94	3229.67	2475.99				2033.92	600.39	3940.58			1371.69	4049.95	926.89				3177.63	1063.79	2760.8			3067.47	7670.4	7018.02
		1851.38	1268.97	1733.48			150.46	4684.93	330.89				602.13	330.51	667.27			3831.05	1264.47	2724.3				2691.8	625.6	446.23			3966.38	2054.88	1415.97
		4445.41	855.8	591.82			3087.78	2286.8	4180.9				586.85	116.49	1266.69			4338.87	470.33	2872.51				1780.46	1265.96	1754.7			804.69	3350.94	3797.28
		1436.9	379.08	116.86			6750.69	2459.77	2757.13				721.75	185.34	1440.74			2224.23	1573.45	2819.38				2051.06	1319.97	1978.75			2091.3	5186.37	1060.45
		3093.81	1188.58	189.19			2664.44	2096.92	5314.14				1508.18	131.14	1202.74			2197.43	3212.92	3215.74				2181.61	644.19	1177.89			3107.39	1644.21	3729.53
		1914.33	409.13	2601.74			5462.95	2836.53	739.09				4.31	37.75	297.76			3355.23	287.51	2295.54				1495.83	1882.49	1473.35			4230.99	1002.44	2095.08
		996.33	1040.98	2153.71			4714.86	4679.63	2480.78				2683.79	533.43	2981.9			4099.16	71.8	1760.18				2603.99	167.03	1188.38			2817.44	4667.92	6337.54
		2348.04	698.48	2515.2			1847.45	2901.56	5014.14				1978.42	1372.88	961.79			1041.6	2362.9	1577.52				1970.09	738.09	3455.21			2365.4	87.17	6301.35
		2478.02	1209.4	2095.75			5864.96	1503.7	5602.74				1580.46	1353.2	2757.24			709.05	4581.54	3093.24				255.54	809.11	1193.39			1248.54	6249.13	2101.77
		2050.31	1593.04	608.18			5137.89	3328	3682.08				3043.52	349.01	1806.87			3145.97	4379.59	1719.43				1249.55	782.07	1446.05			5553.95	1311.47	2078.12
		2026.49	789.79	1902.16			1686.28	3691.17	571.84				1754.09	776.82	1704.56			2081.88	3275.94	3333.28				3674.54	456.28	1903.72			3427.34	1182.41	4425.38
		3556.92	1856.09	2007.96			1577.57	6827.47	6084.24				974	1076.49	2957.48			1318.68	1719.62	2029.74				211.33	1054.53	2477.32			4241.72	5352.03	4180.09
		1168.13	1033.68	1702.32			3333.31	4918.39	2416.43				201.93	868.5	2421.5			917.38	768.51	1155.17				1639.68	462.34	2104.1			4352.24	140.89	5444.45
		565.04	1361.44	3209.26			912.96	6251.52	3865.78				2818.37	2226.98	3061.01			1080.62	287.41	2075.29				2221.46	1558.29	3715.21			831.59	1564.22	4970.42
		1602.05	1624.09	2224.83			321.71	2209.61	4843.35				1056.93	321.8	2216.35			1454.01	2308.27	1450.92				886.73	373.52	2048.4			1486.86	7040.84	6694.72
		1625.69	988.45	2793.52			2362.71	6794.45	5442.21				2792.09	1056.02	1986.12			294.4	1728.34	3435.96				2160.49	559.57	2612.96			5444.81	2876.18	2373.2
		2743.72	1305.33	1780.73			1835.92	6780.02	8299.56				1487.98	1275.82	2764.5			2125.37	2635.43	3524.85				393.69	432.56	2509.5			178.03	4490.71	4720.92
		3371.75	135.36	1600.1			2169.47	4154.45	6655.28				1216.29	1267.39	2252.77			1497.23	5235.03	3074.8				3002.84	359.95	3441.25			5474.42	2245.6	2788.08
		2242.71	201.97	457.24			6773.02	4501.01	3043.34				3805.27	1473.54	606.67			2620.02	3075.78	2132.92				3242.63	924.21	2504.33			3254.12	2037.17	649.31
		2087.09	871.9	2923.46			6729.23	4327.75	1986.67				1746.6	664.08	3207.54			608.25	2533.15	1569.78				2809.05	916.28	4189.79			635.8	3386.26	5334.24
		749.8	144.46	1542.53			1948.12	4502.3	8024.56				1160.63	1104.82	4033.34			3656	3772.59	1286.18				2428.2	1204.32	1787.01			4048.43	1353.72	1415.07
		3696.43	1553.5	1975.73			3527.88	6087.83	188.02				1977.81	1717.99	1213.39			3411.31	2833.56	2207.18				1097.48	447.86	1156.69			2770.54	1787.18	2085.35
		3005.23	656.3	1505.82			8406.59	2764.65	6700.19				1632.99	1095.06	1034.31			2744.32	1515.09	4156.8				2785.06	543	1724.91			3601.59	1834.74	3641.42
		3418.37	669.97	2938.7			2322.84	4511.99	4940.01				2156.35	645.36	2918.7			373.99	2588.94	3359.1				709.24	1304.32	1571.76			4512	1192.68	3309.14
		1399.29	843.86	3065.83			2959.3	2305.63	1073.34				496.44	977.14	2545.52			173.41	1256.96	3839.71				929.19	1861.26	2443.08			5578.67	4429.3	3549.42
		1486.16	756.33	862.37			6524.93	4839.26	7409.5				814.91	2353.2	2038.43			3520.51	5371.11	44.7				2438.65	1327.13	1428.89			7980.3	1579.04	4534.09
		1333.67	858.12	2296.51			7683.09	2524.81	5889.9				2718.77	1025.47	411.19			131.89	274.55	4241.3				2109.09	1018.76	2667.6			1363.95	517.86	6436.67
		105.09	1571.06	1693.04			3902.94	4043.75	7117.38				2463.06	1632.88	1774.99			4403.97	2380.13	650.44				1641.37	1048.35	295.8			2334.15	3285.21	4470.25
		2243.44	935.61	1452.03			6418.34	3654.23	2853.42				1575.34	331.92	625.73			3905.12	1682.21	2625.09				2988.21	1072.37	2255.38			3195.84	1672.79	45.06
		1781.14	1217.81	1237.89			663.64	5024.95	4302.49				0.62	722.15	2746.41			743.43	2427.49	1757.26				3633.28	1268.92	4122.04			1034.54	3988.47	2414.85
		1753.01	327.02	1370.44			4013.85	5247.68	3268.44				108.52	301.22	2092.57			1984.34	927.81	3058.92				4198.32	586.81	1287.96			4598.1	6061.98	388.05
		239.72	1195.69	2476.21			3928.01	5063.98	1504.88				410.44	560.43	5060.12			4420.16	4188.38	97.33				3650.55	959.62	849.78			2090.09	6379.65	4656.69
		1846.42	921.3	2623.39			4878.11	867.44	4686.39				858.99	2141.68	5246.05			464.75	2200.88	1170.87				1367.4	522.02	2307.77			4806.04	4214.07	1785.49
		2938.35	790.07	3276.2			2506.21	4983.75	7119.66				2120.51	2080.99	2672.79			62.09	5211.49	419.93				2100.12	1005.53	1742.04			2770.6	3000.79	3060.35
		361.95	506.54	2470.32			5037.86	2877.97	8893.34				979.75	506.57	2113.02			1368.94	1729.97	2933.78				2163.29	1992.82	1488.75			3000.72	797.23	3681.3
		4169	1336.58	426.41			3433.96	538.5	3798.41				2311.48	919.64	2076.26			3665.03	3684.15	3297				1171.44	1766.37	1359.84			7212.61	1054.74	4829.69
		1075.5	1488.44	1849.95			2223.4	3339.59	4315.48				1015.62	1314.77	225.54			5039.6	2713.3	2099.77				448.86	909.96	1639.25			3489.06	3468.54	5000.6
		2328.09	856.23	1052.04			8133.55	4723.68	3750.55				1513.93	1258.51	1750.03			646.44	3806.68	243.02				1949.6	1161.18	2009.57			2406.43	207.21	876.09
		1756.85	1315.74	1769.35			6529.41	6000.13	3317.54				2881.63	1262.1	1977.31			3836.44	1281.71	2655.17				3863.68	788.21	3472.32			4960.92	2133.03	3897.08
		1219.75	1607.65	3026.06			4914.07	5884.66	2953.12				1199.8	483.16	1395.3			1862.04	2132.95	5151.25				1983.52	607.05	2921.93			4912.94	5332.69	2698.56
		1662.26	1932.83	1636.2			5207.93	8369.07	6087.74				4246.19	1587.26	3290.17			630.89	1659.99	856.49				790.34	1543.94	361.02			3225.25	1541.02	4106.16
		3039.32	210.57	2909.26			2731.12	3756.81	7548.91				1887.22	148.29	1050.02			4066.61	1539.19	470.75				3261.97	1364.63	2279.19			7021.53	3365.52	3152.87
		2788.19	1209.25	2416.39			5076.13	947.56	5681.36				1465.82	63.54	61.77			1375.83	2829.59	1766.07				2828.46	798.87	571.15			2599.85	2941.55	1778.03
		318.08	512.63	3521.05			2474.04	7589.99	2723.48				2552.72	961.83	1512.47			1284.24	2074.42	2518.28				575.17	111.7	1508.03			118.62	1735.9	2325.45
		2481.02	549.49	1758.22			4827.5	476.96	3945.64				2371.28	20.19	2016.5			6495.03	231.63	1301.81				1675.66	1291.18	2111.14			1248.7	849.05	3627.21
		1091.47	1305.71	788.64			1862.84	9151	5015.81				1844.62	1219.5	661.33			4257.53	5854.57	4319.94				1560.05	985.59	3026			3100.46	6817.28	1282.69
		1547	2094.8	2520.1			1185.75	4607.79	5421.3				1659.47	1182.49	1906.77			375.96	362.42	1827.16				1752.95	1141.23	1042.53			3333.27	1830.96	3718.92
		3591.43	877.04	1410.31			3597.95	5259.05	1709.91				3266.16	1554.15	3317.69			3186.16	3437.66	5593.64				3536.92	857.53	2892			4227.78	3257	4615.58
		3208.34	1738.83	1960.15			3398.61	4972.46	6596.88				1855.41	1452.26	336.45			4154.1	1087.35	3637.19				1898.86	680.91	1153.97			3222.92	2658.5	2032.85
		2711.37	665.25	2620.71			6049.58	6556.39	3799.52				123.69	843.13	2981.86			797.17	4728.38	941.89				43.52	2161.72	2200			3584.43	819.22	978.28
		2910.02	650.21	1513.65			3898.45	2791.11	4786.56				2925.03	1400.93	2115.39			2241.39	457.49	2913.66				2524.08	675.62	3461.74			3205.72	3748.86	3580.45
		3449.7	140.55	2071.97			1456.88	2568.71	858.18				1255.18	712.52	1289.63			2969.12	3230.03	1968.92				1917.13	679.9	2626.45			3096.3	4507.35	842
		2045.84	684.04	289.94			6140.6	5771.59	4177.96				152.91	1815.5	1039.11			949.53	3393.85	2332.08				2029.34	1119.68	824.43			2843.6	3002.49	374.17
		1611.79	2171.69	1732.39			2991.22	1760.87	5301.84				1473.47	1006.92	3078.25			3241.01	3944.63	1967.95				1716.25	1612.22	2315.52			3371.02	4038.7	3662.86
		2807.9	1093.24	1586.37			4311.58	3649.01	1495.42				1309.76	1733.02	1308.82			3587.76	4586.47	1965.75				3290.84	1690.96	1892.24			1403.01	1426.71	3127.43
		3612.3	429.09	2997.93			5707.71	4110.95	3326.96				1771.75	1812.65	1379.05			487.38	2273.95	316				2261.88	222.8	2622.94			4679.66	3887.28	1823.66
		1517.92	1014.77	687.5			4096.82	5568.42	900.06				1470.18	28.06	1720.14			617.96	1934.78	2830.01				1976.58	661.43	987.96			5400.32	4189.94	3747.24
		1280.94	915.11	1293.47			7953.9	6189.51	6926.05				892.32	1147.47	1788.71			3357.11	2500.15	1283.72				2186.15	1228.84	1499.74			4491.29	2253.73	6462.67
		568.67	25.63	1210			7146.96	3005.49	7993.21				1505.08	892.24	428.36			1637.91	2515.96	1620.34				1668.26	661.8	2219.06			3653.66	3045.26	2463.96
		3401.66	1711.68	1168.34			4085.76	1153.79	1466.15				1098.78	1130.57	2809.67			5348.74	32.57	838.16				1756.82	1699.97	479.26			4522.06	3674.7	761.13
		3632.15	868.86	2434.16			2084.94	1498.82	1382.49				1813.59	1745.87	1444.25			2344.07	1887.71	2183.46				1152.7	927.51	2272.2			3512.26	2577.21	4557.3
		1537.9	831.82	610.72			2992.4	973.82	7760.05				578.7	445.94	348.63			2486.66	1991.5	3164.72				969.81	1351.01	2606.54			3672.89	3981.35	3220.15
		818.47	1090.36	376.2			8391.87	5142.73	9462.99				3027.68	1788.6	1487.8			2066.53	2054	2601.21				2377.29	827.56	1086.44			1599.95	3119.45	4266.92
		3018.93	237.85	453.58			2434.71	677.81	5381.71				2022.12	1610.99	2963.95			916.12	1032.61	4414.49				2212.18	1859.19	3165.77			2817.16	1896.58	1870.94
		1520.88	989.45	521.51			1845.75	6558.07	3616.53				224.38	272.45	3375.14			3614.34	1500.23	1395.04				3510.65	713.83	2985.72			224.07	2479.69	4339.15
		2424.62	1063.66	1974.4			1688.16	6137.22	3430.28				1693.71	1045.3	823.6			3601.81	2507.6	2492				2201.56	1579.58	2905.92			816.61	2586.84	4871.78
		1667.36	757.71	2286.81			2847.74	3852.29	6082.37				1222.47	1327.02	2064.7			577.01	4713.91	3772.03				97.2	1544.25	63.98			4188.37	5300.74	5259.12
		2186.11	1540.45	2264.86			4313.86	2040.1	2939.65				1669.46	274.25	3034.39			1879.26	2121.77	1641.92				1822.13	1175.53	2310.82			2426.58	2513.21	3983.38
		1992.48	1216.54	1922.01			4321.2	7132.92	569.54				3444.17	929.59	489.97			1673.39	2401.98	3293.78				2934.89	1304.01	4073.8			4625.72	402.02	4071.14
		2447.57	1506.73	2066.64			3732.1	5036.79	3036.52				1163.05	1100.42	724.73			856.06	2758.49	2806.1				39.15	1364.04	3890.09			2213.15	4014.73	2625.38
		4000.41	1113.75	1365.86			4271.31	4080.96	3856.22				1366.48	841.6	2183.52			3997.86	6014.36	4428.17				2020.01	486.08	2808.67			3026.08	2516.5	3017.81
		3041.08	387.41	1089.4			5239.62	1964.37	5300.72				1540	1622.81	667.27			1566.39	847.56	195.91				1790.27	1077.11	1853.88			2089.04	2735.55	16.68
		2790.82	1675.68	2424.52			728.84	1965.21	2249.99				3811.4	81.06	1065.69			644.58	1426	5130.28				1654.49	908.38	1888.68			5399.18	2478.87	4414.7
		1894.87	1674.68	1939.65			4335.27	5405.33	3009.52				1955.01	1295.5	1615.09			4645.5	1597.15	3388.71				2481.47	1753.9	2792.53			4214.84	2065.94	4494.23
		3318.51	839.33	2205.74			3614.87	5052.83	4390.87				3212.54	1155.09	327.72			3275.15	764.06	3737.09				3018.66	1081.29	3499.9			3434.02	1329.21	4740.36
		154.01	604.6	288.96			1672.77	2813.6	3463.48				2455.12	693.57	1688.73			1749.39	3310.18	1901.95				3673.97	947.33	402.04			1817.19	5146.72	3643.58
		345	930.75	467.49			2112	2447.44	5504.84				2507.01	1280.7	1660.38			14.44	5274.94	1148.47				3014.44	822.3	2103.35			1298.52	8027.39	918.18
		2209.79	1381.88	2646.45			7310.11	3083.5	4527.03				1446.39	1510.9	1312.29			2455.12	1251.69	74.44				827.77	10.24	1883.89			2938.2	4502.77	5863.32
		2135.78	1053.53	2320.77			3895.77	5989.79	1942.34				1790.56	173.76	1161.86			975.47	3996.56	2626.73				2465.61	801.07	3674.44			3530.06	155.12	1918.62
		3954.1	1065.97	2078.47			3002.96	4007.77	3092.03				530.24	393.01	246.23			1592.43	5587.74	2324.64				1077.29	1507.37	1800.36			3390.11	2421.03	2133.13
		883.82	1056.23	903.42			6012	1831.38	5939.66				1936.22	64.55	1658.7			1819.28	2773.2	2899.19				1927.92	1049.44	133.42			5594.13	5389.91	3411.76
		3229.17	1519.58	1416.83			3260.56	3708.65	7992.86				1579.81	1339.85	4182.26			2589.74	2344.89	2577.46				1872.59	1560.69	1389.71			5459.32	4136.65	3081.1
		3267.83	978.7	2593.02			7125.29	5971.72	4489.13				2083.54	1106.34	1535.58			853.01	4573.89	3993.04				2149.26	1068.86	3882.74			1336.56	5560.12	3021.61
		1354.55	514.96	1178.54			792.53	2110.87	2457.26				1813.52	1685.06	1271.08			321.17	5078.32	1055.72				2896.11	1138.29	2393.38			4366.48	7112.71	674.64
		2924.55	1014.01	2578.29			2319.92	866.25	4347.98				1132.8	1357.75	2253.89			2013.57	4131.6	366.08				3108.84	355.18	2684.18			831.03	2902.37	5549.39
		798.91	979.34	853.63			6007.57	4449.82	3725.09				3756.42	120.23	1892.03			1364.14	2773.21	2833.17				2216.27	859.75	2152.47			3360.49	4466.41	108.19
		2360.43	1178.15	2900.18			1355.87	2886.99	2469.73				2335.62	572.51	2994.95			1092.88	1224.98	1796.31				2181.51	449.08	3273.85			633.68	2585.55	2130.35
		1139.62	1065.76	1701.98			5333.41	3829.99	1539.68				1528.72	1304.66	518.22			1363.07	3974.55	1271.39				1251.46	9.79	971.16			6140.22	2797.95	1781.33
		2018.02	401.26	55.26			2091.43	564.23	2521.16				2282.34	1196.62	3756.04			2917.92	3319.4	878.48				2191.65	1262.87	2745.25			6481.09	4228.69	6329.61
		1558.75	1240.97	1051.93			8695.47	2895.85	4758.03				2376.59	963.43	1142.99			3000.15	623.08	3216.8				1294.83	662.04	3534.68			4708.9	4715.31	5601.65
		3188.02	426.3	2493.17			6246.64	4372.62	5646.36				3608.93	1637.1	2393.2			2352.86	156.08	5581.08				2617.24	1130.01	3213.57			2812.84	3779.28	3875.69
		1929.82	1164.25	2753.61			4651.47	8486.38	4649.01				3671.61	1301.26	3007.08			1992.31	625.21	795.15				2990.97	1983.95	2064.78			4081.94	1763.18	2566.48
		2900.19	1279.38	2435.1			1513.43	3887.92	5488.26				1823.15	797.63	3347.7			83.71	2105.44	4006.29				2436.85	1550.71	1253.58			2294.85	5287.89	1010.66
		2215.07	1288.38	2197.08			4912.83	5682.89	1039.31				1335.78	519.48	566.86			4181.35	1972.32	5080.3				2670.5	1532.25	734.6			4191.87	3902.54	4801.53
		2533.21	502.08	2344.5			5912.77	4067.74	3450.29				1240.82	290.32	2725.08			1475.7	5000.83	1466.64				3383.3	1385.15	1592.17			4160.33	5711.87	2332.43
		1259.77	1078.85	2297.05			3533.09	6470.71	2931.12				2341.82	2183.47	1281.78			3307.63	1749.89	3621.33				2418.75	990.73	2178.98			6726.1	2769.96	6097.96
		1338.53	1432.92	3184.46			3901.55	5159.04	6556.52				631	923.33	1597.67			1733.39	4884.79	1950.51				1499.71	988.61	784.97			2450.81	4808.07	5671.06
		2264.84	957.56	2945.65			2805.48	562.62	785.8				1231.45	786.5	2828.91			2325.74	3555.91	3579.81				2663.28	568.29	2278.37			3145.56	4866.31	4088.37
		1574.92	651.61	635.54			6721.14	5705.13	3855.81				4297.34	1287.14	2354.56			1952.32	1965.48	1652.78				3222.06	763.89	2385.17			3027.25	3408.86	2131.45
		1141.52	1267.7	1106.52			2767.61	3293.32	5201.3				1963.01	1320.96	34.15			4223.45	1060.87	1867.58				1239.14	1145.23	1409.97			4861.26	3961.17	3177.21
		1871.21	1140.36	1957.86			4548.18	3598.32	3078.52				2522.73	240.66	1391.85			3528.27	2128.85	4016.43				1817.81	118.63	1726.6			5490.17	4053.89	2332.95
		1811.72	1305.52	1169.38			2863.59	3957.77	1221.43				1663.22	160.78	1574.95			795.47	1771.47	745.09				2301.4	304.26	1943.1			2983.58	4057.05	4492.43
		1332.5	947.11	3700.83			3667.34	1694.71	5458				2875.36	291.41	55.41			2557.25	2117.61	1991.08				1627.93	599.42	2417.62			3068.45	3466.44	3544.24
		1400.63	759.17	3295			3749.91	1099.4	5892.3				1226.63	515.09	1440.41			1814.38	3437.84	1885.57				1822.4	1460.43	3117.7			4362.8	3776.77	3839.36
		2164.29	962.38	3318.63			5405.27	1070.95	1952.5				1421.4	375.46	2724.99			2136.53	875.23	2215.13				1317.19	2009.83	2921.72			2308.51	2989.68	4022.46
		3244.67	576.86	3263.07			4871.87	1173.04	4645.81				1074.33	1005.2	2680.2			1714	2954.56	45.49				3865.91	1472.04	2023.58			5100.59	7289.71	5779.66
		1396.23	940.15	2124.99			7951.07	6953.87	6693.03				1197.42	974.73	1598.08			3549.42	2993.98	1536.78				2692.11	1423.59	2183.71			2073.58	2684.19	1540.72
		3812.75	1570.23	711.22			5980.41	2248.3	4283.23				3254.83	1637.38	2001.44			4884.22	1584.84	4087.7				1637.21	1172.69	2065.84			2197.01	423.7	4392.15
		2045.04	202.76	1878.53			2949.81	4493.66	3504.55				1193.44	1317.39	2098.4			412.55	2022.24	665.22				2953.86	609.24	1901.16			3016.03	2742.77	335.39
		2206.45	1654.51	568.28			5958.26	2860.65	5888.25				3310.23	1564.26	2989.32			2230.14	3690.78	2636.12				2140.21	951.08	2790.89			2587	5187.47	4845.97
		3415.73	126.73	4170.1			3437.56	542.02	5304.72				1388.29	665.81	2033.32			1312.47	400.52	2875.3				1137.57	456.26	3911.09			3529.38	1162.69	1482.84
		668.17	859.42	690.75			4196.84	5166.85	3951.47				864.7	1943.24	902.98			5063.71	2485.73	4440.15				1788.55	1184.59	2299.96			1272.34	1820.99	4926.46
		3538.09	1207.72	2568.51			9061.06	1708.61	2683.98				1814.06	865.88	2616.04			2943.67	2713.05	3550.79				1257.36	677.05	1425.4			4033.92	3548.41	4704.3
		637.38	169.75	1725.85			5882.48	4216.86	6797.67				2067.94	930.67	3231.4			2532.86	1638.95	1550.58				1665.4	1396.39	67.3			2480.86	2637.19	2278.26
		3034.75	129.7	1032.58			1703.74	4579.72	5644.09				279.15	958.47	324			1957.74	2640.79	2213.76				2110.82	1351.45	1933.36			6206.5	5364.94	2166.95
		610.44	1113.65	2823.47			1794.23	4085.95	1334.13				2651.13	457.7	2311.36			1560.15	2819.05	846.84				706.7	1730.05	911.37			1042.59	3097.58	4292.7
		442.27	541.03	1646.82			3711.9	8707.98	2594.42				1942.04	1689.65	2917.4			1173.54	2211.15	2576.92				2023.15	1211.7	486.96			541.86	2694.04	4252.24
		1126.48	273.51	1718.19			3287.69	2901.02	2127.47				2601.68	1695.22	1043.47			558.5	2021.58	1351.55				252.46	999.69	1184.39			1299.25	3580.42	2476.84
		2090.8	945	1331.34			2012.72	4575.46	2903.51				1901.42	1293.52	3325.79			3456.36	1267.07	3745.88				1110.35	1389.41	1683.75			959.55	3610.14	3008.06
		1797.92	1842.05	2911.6			1849.01	1715.17	2341.06				3164.31	2747.57	1965.38			582.37	2737.4	2675.99				2084.74	901.84	2044.4			3304.73	3312.58	4981.45
		1946.27	377.83	2732.34			4807.99	9160.09	6539.35				1787.28	1783.95	2457.21			4116.39	872.76	1792.57				384.99	422.1	847.55			3974.05	6383.98	1627.44
		2718.49	1341.69	3426.14			1027.95	4089.4	6674.94				2234.63	288.69	1968.25			5664.27	1623.02	1878.96				1193.62	1624.32	1002.34			6295.88	1896.05	1009.29
		3024.15	875.32	2473.77			4397.8	1838	3213.11				1269.57	455.05	3805.68			1733.16	1815.64	3684.74				673.2	695.91	2031.66			2097.16	5797.62	3453.4
	Figure S4e BRCA1 Foci number per PC-3 cell											Figure S4h RAD51 Foci number per PC-3 cell											Figure S4i RAD51 Foci intensity per PC-3 cell
	Pc3											Pc3											Pc3
	brca1	EV	WT-TD	C433S-TD		sg53bp1	EV	WT-TD	C433S-TD			Rad51	EV	WT-TD	C433S-TD		sg53bp1	EV	WT-TD	C433S-TD			Rad51	EV	WT-TD	C433S-TD		sg53BP1	EV	WT-TD	C433S-TD
		21.37	11.82	20.1167			26.9533	28.6233	27.3267				20.96	14.88	21.7933			25.4267	27.1533	24.05				1920.6	999.725	1880.78			2229.97	2209.62	2141.47
		9.90995	6.33308	9.37636			13.3834	13.3063	14.5407				11.3122	9.43162	10.7916			13.5115	13.5771	13.164				847.764	580.491	889.5			1324.87	1257.99	1195.86
		33	15	27	5.06303e-39		19	26	19	0.125888			13	7	41	2.53965e-12		8	19	15	0.118973			741.74	416.791	885.387	6.50805e-46		748.381	1912.89	1719.37	0.847101
		15	10	14	0.112091		14	34	25	0.743627			25	6	8	0.356262		21	10	31	0.206714			2194.75	1638.51	1001.28	0.574823		1936.06	2.42016	1518.9	0.390743
		15	7	41			12	33	6				6	2	30			4	39	29				3076.82	465.64	3064.65			4417.97	1638.58	1370.13
		38	7	37			25	40	25	1.03255e-08			16	1	14			11	34	28	1.3384e-05			1165.28	1121.14	368.252			1522.29	1107.87	3893.78	0.000701482
		37	10	42			48	31	22	1.39838e-13			35	24	20			25	32	42	2.27108e-09			489.937	240.692	543.498			4715.54	2691.54	1976.74	0.00102434
		19	3	20			39	14	44	7.51104e-09			26	17	37			18	19	19	0.00213978			925.938	1161.92	1300.06			2559.36	3172.46	518.699	0.00928784
		23	28	39			26	51	39				29	17	19			10	29	27				3837.43	1023.38	4601.56			4444.62	3376.33	1069.78
		25	9	23			18	15	31				30	1	30			5	11	16				1572.95	311.255	289.658			1120.41	530.438	1606.6
		35	12	33			37	25	37				3	15	9			33	41	38				903.18	589.853	1534.56			257.091	1912.02	2005.22
		33	15	32			12	46	19				17	14	35			36	23	9				1612.73	1343.88	2228.98			880.338	1692.96	3042.54
		31	16	32			15	21	32				17	24	25			38	33	1				1888.84	565.106	1339.42			2323.14	4605.38	2522.76
		21	16	16			19	27	0				24	21	25			41	51	27				2747.06	723.399	2757.3			4953.92	719.33	931.799
		22	7	32			16	18	37				29	5	31			29	3	21				2453.77	1012.37	1319.81			3387.85	2482.22	2160.82
		19	18	11			41	8	24				31	0	24			28	17	14				1407.63	32.8467	2427.54			271.799	1944.04	1477.25
		22	0	19			31	35	14				49	14	7			52	7	23				2309.8	445.174	2867.09			2844.92	1602.56	305.618
		31	14	28			66	0	61				33	22	32			39	39	35				1627.37	442.453	1487.76			5740.83	636.369	2611.4
		16	15	22			29	18	41				26	1	17			26	24	21				1595.36	547.057	3194.76			1691.57	3612.59	2589.79
		4	13	9			15	19	32				16	29	28			10	38	55				1354.03	2212.54	926.603			3398.43	885.648	2162.27
		23	21	25			32	36	41				13	12	9			49	23	25				779.202	4.02343	2580.16			5117.63	270.027	2917.85
		19	16	33			60	35	44				10	19	35			26	7	35				3648.58	1014.27	1950.08			1159.25	1983.93	3784.61
		34	18	4			21	48	9				3	28	48			48	8	34				1603.1	1348.21	2666.33			3083.16	2270.18	3527.11
		4	0	8			50	31	51				30	21	24			40	47	28				1570.24	316.87	1917.1			1722.03	760.922	1856.48
		13	15	13			44	53	21				2	4	30			29	33	39				1879.76	1481.1	1208.85			4030.54	3513.7	3950.64
		30	4	37			18	19	0				16	27	36			47	19	9				1789.06	1734.53	1348.78			898.93	1851.99	1715.86
		18	12	24			26	21	36				21	4	26			31	11	22				1490.79	1436.13	1863.08			3146.65	1040.32	2816.65
		3	14	12			37	27	41				29	14	44			20	32	7				3200.15	481.348	2183.44			2916.43	2471.47	1815
		13	13	43			28	50	20				31	8	27			12	37	27				848.854	1133.31	1712.56			2118.7	5795.65	463.905
		11	12	6			21	36	37				29	20	12			27	52	26				84.4762	1140.45	2511.01			30.6592	4512.25	2434.92
		17	23	36			27	24	8				37	14	13			27	32	19				1089.58	930.518	1462.68			3361.57	1105.69	2724.62
		31	10	20			34	39	42				16	16	25			15	28	47				1142.99	755.799	2039.75			1526.37	3176.55	2359.34
		19	13	22			32	7	15				18	15	22			30	2	14				1846.57	1980.73	1399.15			302.034	1343.12	1125.16
		13	9	20			17	17	27				27	22	36			14	11	19				3035.06	64.312	645.209			3715.6	582.008	6278.53
		24	14	43			27	44	11				30	3	10			8	55	23				2018.38	845.727	957.468			3788.25	445.252	2575.66
		26	0	23			34	14	68				17	38	16			2	44	9				2313.82	1248.3	3441.81			1471.54	6042.88	2055.65
		19	11	5			16	27	24				18	1	36			16	32	41				1892.05	1374.82	2643.83			2994.08	1438.97	4143.18
		10	4	24			52	27	15				3	19	44			29	17	5				1858.47	1110.92	2554.3			3717.59	295.597	4690.51
		20	17	15			19	20	22				25	1	29			22	18	53				2941.14	236.052	5.45246			1038.31	1322.28	3604.53
		18	7	7			15	39	3				31	19	19			40	44	33				653.826	1037.5	2581.33			2310.43	2990.25	3362.59
		15	15	10			19	26	21				14	14	31			20	26	24				2351.71	261.265	2129.88			4023.03	1493.55	921.115
		46	11	21			16	32	10				21	38	11			18	33	28				2756.08	540.203	2490.26			372.776	442.957	2359.42
		26	7	45			10	21	22				11	6	5			47	32	16				1038.88	266.941	2863.21			1069.39	801.401	2911.61
		44	11	26			39	26	37				32	17	18			34	22	34				1667.47	1398.76	1379.08			137.701	2577.93	3022.29
		24	31	20			40	44	15				4	29	27			26	48	14				2931.19	1472.99	2885.53			4136.19	4119.24	4808.25
		45	7	21			31	32	38				28	11	33			13	47	26				1876.96	268.515	1078.19			3708.73	243.032	1626.44
		41	14	27			30	4	7				21	18	26			43	19	1				1525.56	1234.94	3307.11			1207.04	5288.19	277.046
		6	11	11			21	16	5				30	14	18			38	46	28				1380.96	156.824	2326.18			752.058	1835.35	732.691
		2	19	37			5	51	55				9	6	31			9	32	24				3814.12	1875.02	2782.45			4552.74	3835.21	592.159
		16	4	12			41	18	21				31	4	24			33	39	32				1992.37	676.595	2230.73			460.061	3327.14	1541.71
		5	11	14			17	4	53				21	15	16			21	15	27				1152.8	761.907	571.182			30.1501	3174.12	1254.96
		14	11	5			20	44	23				12	53	9			37	29	26				2490.37	1949.1	2242.91			2884.04	2841.8	1816.14
		19	16	20			43	32	21				24	7	29			32	16	2				1941.85	1841.21	3506.09			1622.3	2788.78	2170.25
		30	16	18			12	11	32				25	21	10			29	13	22				1702.07	2016.55	2078.21			3611.92	2204.52	4252.57
		12	9	22			5	21	29				45	37	32			12	31	22				1386.91	1500.92	1608.9			3625.01	1699.61	3604.46
		21	10	19			21	44	12				20	0	1			23	20	1				1164.18	683.777	2382.34			2495.53	458.557	1421.97
		19	4	6			39	29	24				57	19	4			45	32	32				2831.36	452.769	2382.18			2236.37	524.361	3050.63
		24	14	18			43	52	42				51	16	7			6	37	4				1646.98	1161.73	3479.15			2516.78	498.991	1696.9
		29	26	22			23	50	11				10	16	34			45	29	26				2473.14	473.207	2740.06			2525.45	3085.73	2582.99
		21	10	16			28	12	21				14	23	41			18	30	22				3197.26	1610.53	1417.01			2595.27	1925.81	3333.92
		7	16	5			11	35	8				16	15	48			23	44	44				2227.78	419.946	1287.37			802.256	2514.6	2289.92
		22	22	30			2	39	28				41	18	33			26	35	39				1699.91	1019.64	1744.96			3060.94	2747.62	619.818
		21	10	17			49	14	14				3	15	33			42	19	9				1992.31	198.912	2433.5			2396.34	2713.27	4533.58
		13	9	24			8	39	25				9	29	6			16	40	18				2377.84	1244.21	2670.61			1232.04	90.7826	1743.24
		5	17	14			21	12	45				35	40	24			19	24	23				2456.85	1075.76	2497.88			1695.12	3704.18	165.432
		13	10	25			9	24	12				34	4	21			9	29	10				2214.04	954.303	2737.97			1234.71	3145.1	3698.7
		20	14	25			33	15	28				5	15	22			30	13	45				520.011	1895.15	2437.49			1101.15	3320.53	341.678
		18	6	26			28	32	50				13	16	11			15	4	12				1627.62	495.816	2211.29			3196.78	3218.64	1132.14
		29	6	8			48	31	16				20	16	26			19	29	33				435.114	110.412	1502.08			764.855	262.456	1515.1
		5	0	3			17	16	20				13	20	33			21	13	35				2484.03	1342.88	2125.13			383.593	2565.59	2790.15
		29	9	29			19	41	49				8	15	17			38	19	39				842.949	1366.03	1396.68			2056.92	3423.49	3380.58
		16	15	21			27	27	70				21	18	9			19	41	5				1423.22	113.371	2051.42			3416.15	1830.23	4091.34
		14	7	31			18	3	16				27	26	24			44	47	42				1232.59	713.171	2534.69			1907.74	1235.66	661.498
		33	17	26			23	33	3				28	9	42			8	16	30				854.152	8.04694	1978.02			1156.61	701.557	2487.44
		29	12	13			9	27	19				10	11	14			39	20	14				1985.89	1548.81	928.606			1456.8	1176.43	3750.03
		23	11	13			19	15	37				7	17	10			39	45	43				1605	589.793	857.49			1079.19	1279.25	775.782
		13	12	26			32	30	28				12	24	39			31	30	1				1542.91	1069.37	1809.08			690.013	520.596	2691.88
		15	18	28			15	32	18				39	6	14			52	51	16				1105.25	668.229	811.898			4905.56	1526.2	826.249
		33	8	22			20	35	30				13	11	0			34	55	31				3012.46	792.208	794.353			3188.13	1724.31	578.546
		23	4	14			21	31	14				20	20	18			33	29	21				2158.99	1240.99	1606.77			4496.51	512.191	3316.53
		18	8	18			43	48	5				28	2	25			35	31	30				2047.89	857.562	1016.33			4773.4	4353.77	2261.1
		35	12	30			27	35	42				14	30	10			5	18	26				90.2882	732.259	32.6321			1972.58	1159.04	511.256
		27	7	20			36	53	25				16	12	17			1	5	51				4394.38	1606.35	660.76			4096.69	813.813	1566.15
		12	6	22			30	35	42				4	11	28			35	54	44				2729.34	794.909	1320.42			956.489	808.285	1045.54
		16	7	1			57	34	38				20	12	31			38	17	3				3478.79	1500.2	1654.14			973.535	3440.49	2069.55
		13	6	21			37	9	11				4	17	21			32	12	13				1833.61	1763.56	2871.18			709.51	3179.8	1379.34
		13	11	12			49	15	22				24	28	4			18	40	23				1173	411.129	2357.65			1879.38	435.221	2581.95
		20	13	29			27	37	28				17	6	1			38	27	7				1090.83	1461.08	1259.04			1125.33	3851.63	291.758
		17	14	29			21	47	45				12	20	12			28	13	37				3379.77	1391.63	1202.8			382.767	3395.3	238.517
		30	23	14			21	31	38				21	32	19			1	4	18				2371.22	153.795	1853.05			1450.68	4172.36	3909.43
		37	12	17			42	12	38				0	19	10			22	39	10				1358.08	174.306	2510.1			3988.32	1651.14	3309.3
		15	19	19			48	41	41				23	3	15			33	34	34				2348.41	791.995	980.027			549.322	3050.56	983.583
		26	23	26			16	54	60				10	9	22			16	21	26				2392.4	481.473	2858.87			6215.05	2054.93	1319.85
		15	23	7			28	23	32				17	23	35			27	23	24				590.006	13.0946	369.968			3358.04	845.894	1302.89
		16	10	24			33	16	56				9	22	37			8	10	47				1015.15	1428.38	1352.36			1477.37	2757.31	1917.56
		23	2	25			55	31	54				1	18	8			32	28	7				1228.27	543.179	1498.61			1749.58	1119.72	1795.77
		38	16	30			14	11	9				18	24	8			1	51	20				3462.69	169.698	1757.65			218.141	4070.43	950.063
		4	20	8			4	31	33				17	25	21			45	38	28				1749.46	1385.38	2327			2612.06	3682.75	2280.89
		27	12	24			22	31	23				31	20	19			24	27	10				1940.18	1579.16	1548.04			1829.39	5246.05	401.3
		25	18	15			33	23	33				24	1	22			15	35	41				789.531	1003.92	1672.67			1924.18	3672.77	2013.71
		10	15	8			19	43	11				48	4	23			23	10	12				2654.15	1325.37	2332.69			2340.4	1251.26	4377.94
		29	24	16			45	29	37				27	17	22			22	11	26				950.705	434.361	1468.35			1426.81	2966.98	2383.79
		16	5	8			0	28	17				8	7	12			18	35	1				878.946	347.083	2294.8			2379.56	1382.81	110.685
		7	11	17			20	39	45				31	6	33			18	8	30				1216.14	822.114	2261.75			2541.57	4262.06	1426.12
		19	27	27			31	27	10				36	26	19			17	14	47				3267.25	895.314	101.707			2593.79	2908.81	166.113
		20	15	5			29	48	36				13	2	50			16	13	19				1421.23	2037.08	1134.55			2972.2	1624.53	2703.5
		19	6	40			40	18	28				2	14	35			25	26	39				3625.54	2251.62	2976.89			4873.51	2068.85	2994.57
		35	5	21			38	44	31				28	26	20			17	2	38				1153.5	1000.85	1126.92			1991.35	2855.54	3005.15
		23	18	26			49	24	24				32	21	22			9	53	30				1615.31	380.572	3299.7			1827.08	697.889	1160.88
		13	17	23			38	23	29				30	3	19			30	41	40				495.153	755.01	1404.95			2018.02	825.151	1976.21
		31	21	12			17	17	46				17	16	22			23	1	45				1829.65	21.6919	1573.47			168.834	3770.9	1253.15
		22	8	18			32	7	31				13	23	14			21	23	15				2999.16	13.351	3188.83			5589.77	1997.1	135.163
		22	9	29			19	50	21				4	14	14			25	29	22				1665.66	1151.09	1488.11			1611.02	3097.92	3959.4
		27	11	23			36	23	57				39	17	33			9	39	19				1494.55	1301.98	2440.69			2446.53	2505.77	1462.27
		12	2	13			27	27	23				6	10	23			26	28	28				2829.66	1282.57	1883.63			1919.37	2581.23	3724.76
		15	10	31			0	30	37				10	20	11			33	29	18				3328.83	1551.65	467.621			3271.09	2846.18	944.579
		20	16	3			49	1	36				17	8	5			29	21	3				2457.74	560.247	373.88			837.649	2444.27	610.85
		19	7	23			17	24	42				23	14	33			7	11	29				2152.6	1017.75	2522.34			613.649	1838.2	2705.2
		7	24	0			22	15	11				15	9	30			28	42	14				2721.06	1397.24	922.517			1366.16	2199.46	3098.52
		31	16	26			18	24	4				17	30	19			33	55	31				194.284	521.666	1667.48			1688.69	1946.51	1156.24
		37	17	27			30	45	14				9	15	16			16	24	22				1736.44	207.814	2869.38			119.352	3737.56	392.171
		23	20	23			14	46	34				27	21	30			12	47	29				2304.24	1805.49	3694.51			2270.16	2720.76	1127.17
		7	20	24			49	29	47				41	35	20			16	20	16				2776.59	1430.99	2051.48			3149.77	643.026	1243.34
		28	14	13			41	3	39				28	9	25			19	32	29				2590.66	1340.19	2284.75			3742.82	2151.49	154.297
		29	18	12			48	15	13				5	1	23			28	16	7				1468.53	1835.37	2556.82			2872.01	1836.31	3142.7
		26	4	23			31	49	25				25	12	29			26	60	19				1707.47	1082.26	2938.89			2088.85	2340.09	232.426
		28	8	0			31	52	7				13	14	36			16	47	13				1373.39	720.047	2300.9			2922.72	1608.07	902.661
		39	5	17			15	3	33				20	16	20			6	30	18				1675.23	631.389	261.472			2385.87	1795.74	748.866
		33	16	12			31	51	35				19	0	24			21	19	6				939.498	637.421	3378.91			300.205	2001.47	2822.64
		33	14	9			16	23	14				34	4	36			13	28	27				810.829	785.965	2482.72			5357.94	3645.64	3887.69
		22	3	17			22	13	32				21	22	28			6	29	8				2167.64	2038.32	2620.43			3198.63	4843.66	1592.54
		12	23	35			16	44	43				11	22	35			28	16	27				1149.56	277.461	2671.18			978.183	831.026	3059.99
		5	5	28			4	52	14				29	6	8			9	31	28				2248.56	1588.9	589.193			2342.26	25.7897	1262.48
		4	19	34			43	15	2				6	20	3			22	6	23				3642.16	1.23378	1161.96			729.009	1878.14	960.351
		15	10	30			60	28	13				1	13	19			9	17	23				1415.57	1588.87	2918.6			1976.43	895.719	2213.13
		2	16	7			36	18	16				1	34	42			17	20	11				1966.2	1119.84	2244.56			753.344	2959.64	1806.93
		40	14	17			27	45	2				22	16	1			25	21	37				2062.38	1560.17	2351.17			1403.71	1737.23	3106.45
		20	17	19			32	45	30				31	2	19			27	42	32				718.482	1918.56	2121.85			4663.17	1279.63	3286.78
		33	9	12			30	41	24				29	31	20			27	0	26				2253.92	718.439	2775.45			1066.9	1856.61	278.959
		22	7	12			35	45	18				8	15	31			14	31	2				2227.34	1562.31	1262.42			2593.5	25.4883	1567.6
		23	1	23			26	33	21				11	9	28			42	11	27				2269.59	1537.14	413.034			1095.28	1684.34	890.331
		8	33	32			18	29	3				25	31	15			30	36	16				1476.55	712.523	2577.11			4253.02	2278.3	1073.25
		6	11	13			10	26	6				6	29	24			53	33	2				1316.97	383.31	371.634			1269.72	1411.35	3480.54
		33	5	37			44	27	38				8	15	24			9	12	33				2047.41	1216.11	1944.91			677.564	816.939	2599.6
		32	18	29			47	9	19				2	12	31			52	50	13				2126.29	30.3277	741.355			3026.95	2461.05	3573.74
		26	3	12			15	35	7				17	27	24			2	26	12				1199.97	85.7712	1763.95			2087.78	2871.73	1575.23
		27	1	17			29	20	20				22	21	26			52	38	33				3076.69	1100.77	1467.07			2304.42	1491.11	583.818
		17	9	15			33	15	37				17	1	29			41	15	38				1512.87	1105.72	2154.56			1316.67	1112.68	2713.83
		20	7	21			15	13	10				13	6	6			37	43	22				985.483	1190.05	298.137			1343.08	1589.59	381.667
		1	5	30			37	8	23				40	14	21			19	31	42				3634.18	1185.49	2338.24			2948.28	2773.95	3342.01
		25	21	30			14	32	31				14	10	32			29	24	30				787.078	1129.98	1905.75			2351.15	249.605	3734.97
		13	18	9			25	27	31				45	15	27			22	28	13				1177.13	1175.75	1088.76			45.3839	2048.43	2163.85
		8	16	19			38	35	17				16	16	17			39	33	30				2096.88	290.319	2269.1			3606.9	4062.31	2587.52
		26	4	8			27	3	6				45	30	31			40	40	13				1902.2	1613.55	1926.72			2749.86	2877.72	1200.09
		24	0	13			4	19	29				17	8	19			1	19	3				2873.1	1100.33	1590.17			798.912	3509.26	2188.4
		26	9	27			41	28	17				35	9	9			16	32	9				1444.12	874.733	2600.15			2451.31	19.0413	1663.43
		42	14	25			30	21	37				1	21	4			17	9	4				2652.86	721.097	1215.48			963.395	236.48	3628.97
		21	7	10			3	40	49				37	9	26			46	14	3				2096.33	1169.09	4295.23			2031.61	3373.88	1802.04
		41	11	26			36	27	30				26	6	9			16	12	29				112.344	719.866	1252.74			4326.19	2432.99	651.028
		12	8	20			37	31	22				50	3	21			36	19	6				3120.45	1747.84	785.796			599.715	1749.85	3410.56
		17	13	21			36	21	21				26	3	22			5	6	33				1726.03	1357.44	722.433			3114.09	2290.43	431.122
		50	14	7			43	50	53				41	3	3			30	31	20				2456.46	666.997	773.91			1375.55	2907.81	2169.62
		20	22	24			30	35	32				15	14	19			37	13	7				2094.74	1341.17	1059.64			3485.03	1537.45	2286.6
		26	19	34			32	17	54				11	22	15			4	40	23				1276.24	279.523	2679.2			1691.89	2284.62	2155.62
		19	17	4			4	2	29				36	8	17			59	39	29				1486.69	1197.44	2489.59			1547.99	1316.92	637.255
		32	3	12			13	34	38				19	20	1			38	12	30				2891.38	1278.47	2111.68			2558.79	2275.49	1137.32
		33	14	7			24	43	40				21	8	13			27	33	31				2091.86	256.051	2035.92			3166.7	1992.98	2929.98
		23	11	18			49	45	33				28	20	30			24	36	49				1581.4	849.734	2029.03			39.646	1929.9	3650.67
		27	17	28			47	32	10				18	13	4			21	30	44				2585.24	1424.27	2844.38			3311.6	1938.21	2371.12
		39	13	7			59	46	20				13	12	46			12	17	22				2703.63	1384.31	1865.18			1324.59	3131.79	51.438
		13	15	14			23	39	32				11	14	18			34	44	33				1336.45	1932.38	2389.55			1537.9	53.268	3235.39
		17	7	26			15	37	23				24	6	42			33	31	15				2824.43	1622.34	3721.69			2579.89	3148.87	849.856
		17	5	27			33	6	11				20	12	16			40	17	19				1028.96	1780.19	3257.93			1063.04	2114.83	2096.88
		28	6	27			17	26	39				38	24	11			26	18	55				472.58	610.782	2362.56			2415.2	1900.46	2180.33
		20	15	8			41	25	30				35	6	13			27	8	28				3218.37	2074.68	1245.33			2837.04	718.647	2739.63
		24	9	23			42	7	7				2	2	30			22	27	27				573.931	851.575	1905.89			1386.59	2305.5	3496.79
		10	16	30			33	36	38				1	6	17			53	39	13				1133.76	793.056	1287.63			2300.1	1120.69	4454.29
		24	14	19			35	49	29				35	5	15			24	15	45				3237.02	637.476	2375.79			5474.11	942.341	57.3503
		11	7	17			20	30	15				39	18	25			30	45	4				2126.38	865.996	2791.06			2922.78	410.331	413.11
		10	24	19			24	9	11				4	28	33			0	10	36				2175.03	644.605	2294.3			170.519	2906.83	1941.36
		32	25	24			46	28	13				40	18	23			13	12	20				1369.02	1009.07	2764.99			2136.94	3664.78	562.499
		25	10	28			28	43	48				20	18	23			17	44	34				1218.24	1486.03	1206.09			3146.17	2413.82	2361.74
		24	10	1			17	46	33				16	22	17			27	22	9				2077.29	1665.77	1426.31			2573.49	4099.23	2878.81
		27	20	30			43	43	37				5	14	23			17	20	24				2378.66	1566.38	1826.28			326.811	796.654	2100.93
		3	5	12			22	37	28				14	19	30			45	32	41				1983	348.969	1474.63			1103.41	1413.92	3770.59
		22	20	37			57	39	21				31	23	7			15	4	17				3501.76	985.416	3600.81			1544.76	449.724	4954.69
		2	12	29			38	34	5				33	4	42			8	18	25				1810.58	1153.52	229.066			374.926	3215.1	1710.28
		44	3	17			27	21	3				22	7	16			49	24	20				2050.05	945.981	1295.29			812.734	2192.14	2098.92
		27	3	27			8	46	41				16	10	0			21	19	10				2126.04	1235.44	1330.93			586.588	1210.77	3018.35
		19	6	17			35	17	34				31	7	11			32	21	3				3271.47	844.208	2176.84			2013.32	1204.72	3323.49
		25	12	28			9	33	2				28	25	10			30	7	27				1869.19	694.206	2824.92			1664.23	1206.03	2469.49
		35	8	23			37	20	1				10	29	26			25	42	1				1178.09	987.249	1664.23			1752.51	388.706	2357.41
		18	10	7			32	18	55				22	21	10			41	24	15				2928.12	658.079	3180.55			4419.76	3272.48	1828.95
		11	16	21			15	11	0				18	3	18			31	37	32				1658.61	709.537	1249.64			349.269	3998.85	1157.23
		17	15	4			9	36	20				21	30	35			26	0	41				1127.9	35.5027	1130.68			2690.8	1561.35	2152.65
		26	11	17			33	8	30				25	2	36			29	16	36				2314.27	1605.86	1144.86			72.8489	3017.64	3460.97
		25	9	23			20	27	22				34	0	24			2	19	38				328.654	1308.84	2263.4			3825.47	1193.91	2519.68
		11	16	32			25	30	37				27	0	35			38	27	45				2480.46	781.936	3421.53			2772.65	2751.71	3984.1
		26	4	18			22	23	27				8	20	24			36	42	29				2657.15	1118.36	2620.87			2860.87	2160.29	1886.69
		13	16	30			27	52	11				9	23	3			19	13	11				3293.47	674.881	3338.76			3663.4	1936.8	4572.49
		22	7	23			27	20	30				21	39	9			45	40	17				641.271	1055.95	3066.54			2441.56	1999	353.828
		6	4	16			24	31	23				17	8	20			12	39	17				1872.83	1532.87	2690.28			3837.34	3582.38	1484.55
		40	16	23			12	7	18				25	19	19			26	25	28				1834.05	1214.6	3309.77			2520.43	2742.2	1960.47
		24	11	15			47	6	51				9	1	26			25	18	26				1856.75	2075.84	2389.23			1983.87	2593.58	2317.49
		19	1	12			38	56	7				12	5	8			73	23	20				2061.37	1991.13	2145.64			2187.83	3000.9	1209.57
		14	17	12			24	15	38				22	16	24			7	41	33				2729.03	17.4525	2649.41			1792.83	377.706	3586.18
		28	5	8			32	23	5				3	7	15			0	45	34				2806.05	1594.54	3335.92			90.7464	3565.48	209.222
		27	13	20			16	43	43				0	20	20			18	31	22				390.378	231.484	2119.64			2980.9	2196.07	3415.98
		7	13	5			35	16	42				21	12	25			26	19	7				1666.23	323.443	1663.21			3616.69	1643.86	4015.05
		8	2	7			13	34	29				34	19	30			36	10	29				1589.01	45.3519	452.198			2904.99	1825.02	3267.38
		11	4	30			27	12	52				8	10	13			25	4	21				2533.01	1425.98	2579.81			1597.57	2696.77	760.084
		17	15	12			54	47	48				27	23	39			42	3	15				2188.11	760.187	788.322			3421.01	803.801	3109.84
		19	13	17			33	18	27				29	16	27			15	28	22				1676.4	2053.68	2139.59			2420.68	1658.93	2134.4
		8	2	11			35	55	36				21	32	20			29	41	38				1847.25	1173.89	1498.7			1666.2	3210.72	877.875
		24	12	22			23	32	12				29	27	28			30	18	16				2365.24	955.372	1650.43			1562.69	1921.39	2994.05
		32	19	3			22	53	29				22	24	30			25	5	13				1520.27	1177.25	2105.75			3516.02	3348.23	509.754
		33	14	12			45	11	16				23	9	30			35	19	19				1582.96	831.33	1169.71			3815.17	1889.9	2843.49
		21	1	22			15	28	6				20	18	24			54	52	28				1609.91	232.136	2224.44			3361.76	829.719	1016.5
		12	19	29			45	24	32				31	9	22			11	27	8				1765.87	2184.9	678.268			1280.49	4232.61	2495.75
		4	6	28			34	37	16				33	1	24			26	28	23				2987.28	410.764	2425.93			667.337	3443.15	2488.02
		20	15	8			31	27	9				36	26	25			20	10	1				1688.71	614.141	752.677			2835.45	4373.49	434.926
		32	9	27			51	37	49				1	30	26			22	51	26				1886.13	2076.36	1589.46			2184.23	1800.22	1381.69
		7	0	20			36	29	37				5	20	16			8	36	23				1325.77	231.97	236.336			3478.77	1710.03	1256.36
		33	6	19			30	47	30				22	13	49			11	6	20				672.711	514.165	2241.47			2916.4	711.411	2875.71
		13	4	15			26	44	32				23	1	11			7	22	33				1270	187.401	1768.79			1786.86	2055.71	4147.27
		22	12	16			11	21	29				37	26	28			12	30	4				2247.43	1446.29	1822.44			764.622	1510.74	2174.63
		25	5	19			18	23	25				20	18	20			49	41	12				2415.28	120.183	3563.46			3897.06	3787.77	2733.93
		43	15	5			49	45	17				17	27	30			25	23	19				1419.13	483.536	1920.09			1776.2	2001.83	179.929
		15	17	16			28	27	53				1	6	19			54	25	32				2641.97	886.596	534.548			4505.76	2524.36	2291.98
		39	7	20			5	34	8				17	19	8			25	14	20				3132.29	1210.91	430.69			1633.17	3246.96	1941.28
		30	21	21			52	34	18				12	9	28			31	21	10				2138.3	2283.85	2046.46			732.602	2290.52	1986.93
		15	25	13			39	9	15				24	10	25			23	42	33				2234.54	1523.88	2478.51			3409.21	1222.85	1804.82
		37	14	24			35	6	23				24	8	23			19	22	28				1788.45	1605.29	3193.14			1551.96	2707.95	1506.51
		24	14	25			14	25	15				25	13	37			34	40	28				996.513	1404.52	161.897			3055.69	1733.87	1534.17
		34	10	33			39	27	24				18	22	19			50	24	24				1706.45	548.25	2222.32			2505.88	2570.1	1097.62
		26	16	27			26	42	52				29	9	28			34	11	15				1934.96	875.098	1679.55			3707.96	2536.46	1312.29
		28	26	26			10	27	24				12	18	43			20	31	34				3058.12	1896.64	2297.11			71.1545	2132.31	2829.9
		9	19	27			12	5	32				18	12	39			37	37	63				144.32	165.618	3778.2			2266.88	2004.99	1779.17
		22	13	5			24	22	23				21	16	13			9	13	31				2518.67	469.878	2016			1934.89	3522.11	6144.91
		16	12	24			21	33	22				30	14	25			43	44	40				2430.12	1080.5	758.509			1289.22	2279.23	2035.66
		20	18	29			39	32	33				22	25	25			7	7	18				3048.89	805.105	1062.39			5024.28	1952.28	2154.48
		21	17	28			42	36	31				17	17	33			33	14	28				2607.46	317.73	1864.94			3645.64	775.923	3034.06
		18	9	7			13	29	8				19	2	24			35	29	41				2580.44	32.6319	2174.35			4650.43	2406.89	3330.72
		44	21	24			10	4	46				18	5	40			5	15	17				848.046	1287.68	190.468			2576.41	2584.13	76.5149
		17	11	30			18	29	6				15	13	6			32	35	47				1979.12	1769.27	2556.73			9.2204	3813.87	841.25
		21	16	11			0	58	24				19	29	19			44	33	28				2284.45	1023.97	157.912			1277.73	6778.75	2493.37
		22	2	22			8	30	26				11	9	14			32	21	41				1915.61	1448.48	1417.85			1045.49	2336.19	3179.45
		41	1	11			41	35	30				27	24	45			50	57	58				550.331	980.138	1791.42			672.762	1857.73	1233.55
		20	14	26			25	10	30				24	22	19			11	33	24				1727.14	181.112	1864.78			338.617	1871.55	1689.65
		10	4	29			15	29	26				28	8	13			31	35	37				3141.23	929.527	2659.62			1816.69	3059.38	2839.62
		8	12	16			18	6	53				31	32	14			15	33	24				1893.93	1106.3	2068.77			455.348	1297.4	1473.03
		32	8	6			16	8	6				1	24	16			11	60	19				742.453	1037.15	1534.12			2719.46	3405.97	2737.88
		22	8	16			18	18	49				25	1	17			19	35	48				3089.24	361.627	337.238			3453.73	3988.99	4209.89
		10	11	17			32	31	51				7	12	22			19	27	1				1346.83	766.825	1998.7			1988.1	3747.43	5234.12
		9	1	27			39	57	19				3	7	19			25	31	14				2427.14	2191.29	565.769			2621.84	3404.97	1716.35
		29	14	22			24	35	47				34	19	19			40	20	28				1544.41	1523.29	490.21			1723.75	1914.46	693.317
		27	11	38			37	35	31				20	4	8			7	36	8				2943.32	153.589	2149.84			1074.77	845.485	2461.82
		19	0	10			45	14	31				32	9	17			20	36	36				2376.8	883.904	1375.23			3720.09	109.172	3327.68
		20	12	22			28	16	45				29	7	9			14	7	15				821.553	1764.74	545.701			862.016	1367.14	2412.22
		27	14	22			13	20	9				5	3	23			34	48	16				2733.11	2074.89	1339.43			2435.3	2172.74	1187.49
		16	5	9			2	25	44				22	4	13			12	15	4				1539.85	719.908	266.17			2766.74	2439.53	503.382
		17	5	10			26	22	50				25	1	17			14	19	36				1902.66	1598.26	2528.95			2391.59	1268.33	2054.2
		24	20	23			18	32	16				22	7	33			20	41	36				220.073	2876.67	2776.31			402.361	1999.11	572.855
		27	21	2			22	28	28				30	20	42			39	35	8				1341.78	1159.88	2740.83			3807.14	1773.45	1244.91
		18	11	0			25	30	40				20	21	21			33	30	20				3306.6	673.488	2316.95			1889.27	3983.9	2119.65
		18	18	30			40	26	24				42	4	1			15	7	6				1618.3	1505.24	3075.88			460.343	3809.4	2908.15
		16	2	10			9	5	14				22	6	35			26	1	29				2282.76	132.465	968.096			3015.88	938.341	2792.97
		23	13	25			11	11	33				16	12	30			39	15	24				3021.39	1006.8	1163.88			183.224	470.455	4372.82
		18	25	27			23	38	31				33	5	35			6	22	31				1911.44	1625.39	1066.16			1015.12	3336.46	2182.33
		36	7	28			35	46	33				9	11	18			41	31	32				1946.11	988.798	467.438			1505.97	1213.59	2528.6
		16	23	22			30	10	33				33	5	22			39	35	2				3212.58	1402.79	115.009			2845.46	2016.66	3022.58
		44	4	26			29	18	44				12	9	26			53	36	61				1532.33	1717.91	2550.04			2968.16	2859.84	4237.28
		20	2	23			16	25	29				11	26	25			49	23	44				1445.15	1343.98	2454.04			2522.62	2095.48	1807.69
		31	4	10			13	22	25				26	17	27			32	16	20				2326.05	927.527	2400.33			1183.92	2133.47	907.37
		13	5	10			10	28	46				20	13	15			30	21	11				2107.29	1900.23	2739.98			1974.2	3182.74	2002.64
		25	11	4			35	29	39				31	6	3			15	35	8				1439.03	113.92	2041.56			1401.28	2059.58	2421.97
		23	15	25			12	37	15				24	5	14			35	43	29				805.32	874.07	2815.22			1797.07	2096.63	2457.06
		12	10	16			9	34	52				29	12	3			45	50	28				1687.75	244.702	3105.94			1401.98	1724.21	3199.45
		17	14	20			19	43	21				51	17	15			37	60	41				3149.06	1836.45	2678.62			2331.45	119.613	2974.95
		6	15	19			17	3	22				12	15	47			32	18	45				83.6426	225.21	975.988			2597.57	4112.8	3312.7
		5	23	17			1	33	32				33	0	14			13	16	17				2453.42	763.644	1135.03			4283.29	1490.09	1729.06
		29	6	19			26	41	24				38	14	2			5	38	42				2600.59	2145.36	2082.52			3648.06	1342.51	1105.13
		26	13	28			17	52	20				11	8	12			16	50	41				2480.47	1547.29	1177.55			2166.22	1433.45	1974.55
		7	7	10			12	44	28				17	23	22			31	53	9				629.099	712.542	841.466			1179.79	4711.34	2980.06
		12	13	36			14	37	12				27	7	36			21	43	6				139.818	692.17	1930.6			3142.41	1360.32	1642.15
		33	6	33			55	45	22				27	25	25			17	30	32				1380.32	1136.95	2017.49			2520.83	3710.02	4929.61
		25	14	18			33	40	4				24	42	5			3	34	18				965.357	1939.94	1392.46			926.179	345.145	1903.76
		28	12	16			47	11	64				21	31	31			22	14	16				3814.79	587.074	1734.63			2481.47	6153.86	2545.77
		11	10	27			29	38	47				16	8	21			19	15	2				1239.1	1125.88	2042.76			3828.29	128.181	2603.4
		27	12	24			27	26	47				28	18	25			65	43	29				3224.75	643.544	1751.46			3858.96	104.854	2079.3
		19	7	33			2	31	34				21	1	10			15	21	0				1702.31	236.253	2385.85			3241.77	2583.02	2129.19
		17	8	20			35	31	29				43	13	27			28	43	27				919.535	629.023	2709.91			5494.5	4466.33	3045.18
		16	17	8			30	46	33				9	15	15			4	17	25				2652.3	1239.69	1453.88			433.213	2974.05	870.513
		34	9	30			22	40	16				28	19	0			15	12	21				3172.89	456.156	1540.22			3581.11	2764.37	2915.08
		18	6	38			4	36	19				22	34	20			1	22	59				1575.91	940.833	3755.33			4001.91	3808.38	1715.58
		9	11	15			10	16	40				23	28	24			33	20	27				2193	1226.87	2109.76			1459.84	3581.45	1528.07
		34	16	29			16	37	34				36	13	14			20	23	3				3099.14	1041.71	1197.01			919.133	4044.09	1623.51
		25	10	38			46	23	31				28	12	13			21	32	19				3661.89	246.641	3025.42			2247.52	3523.42	2151.44
		0	5	20			36	26	12				4	15	31			20	43	12				1283.18	951.986	1987.81			2832.91	884.289	3034.06
		16	7	22			17	39	3				31	12	18			38	33	17				2736.65	1304.93	2683.15			3993.71	1812.42	593.35
		22	18	30			15	33	13				18	4	14			39	48	35				2088.41	2078.31	1517.65			405.542	3689.4	2343.26
		26	19	24			29	12	33				2	8	11			15	19	49				2601.34	1488.7	702.686			2478.65	4177.85	2521.62
